# Supplementary material for: Poly[[hexa-μ-aqua-diaqua­bis­(μ4-dihydrogen benzene-1,2,4,5-tetra­carboxyl­ato)magnesiumdisodium] dihydrate]
Source: Acta Crystallogr Sect E Struct Rep Online. 2012 Jun 13;68(Pt 7):m902. doi: 10.1107/S1600536812024634 (PMC3393174; doi:10.1107/S1600536812024634)
Supplement: Supplementary file 1 [file e-68-0m902-sup1.cif]

##############################################################################
#                                                                            #
# This CIF contains the data in a paper accepted for publication in          #
# Acta Crystallographica Section E. It conforms to the requirements of       #
# Notes for Authors for Acta Crystallographica Section E, and has been       #
# peer reviewed under the auspices of the IUCr Commission on Journals.       #
#                                                                            #
# Full details of the Crystallographic Information File format               #
# are given in the paper "The Crystallographic Information File (CIF):       #
# a New Standard Archive File for Crystallography" by S. R. Hall, F. H.      #
# Allen and I. D. Brown [Acta Cryst. (1991), A47, 655-685].                  #
#                                                                            #
# The current version of the core CIF dictionary is obtainable from          #
# ftp://ftp.iucr.org/pub/cif_core.dic.                                       #
#                                                                            #
# Software is freely available for graphical display of the structure(s)     #
# in this CIF. For information consult the CIF software page                 #
# http://www.iucr.org/resources/cif/software.                                #
#                                                                            #
# This file may be used for bona fide research purposes within the           #
# scientific community so long as proper attribution is given to the journal # 
# article from which it was obtained.                                        #
#                                                                            #
##############################################################################
data_I
_audit_creation_method     SHELXL-97
_chemical_name_systematic
;
Poly[[hexa-\m-aqua-diaquabis(\m~4~-dihydrogen
benzene-1,2,4,5-tetracarboxylato)magnesium(II)disodium] dihydrate]
;
_chemical_name_common     ?
_chemical_formula_moiety     'C20 H24 Mg Na2 O24, 2(H2 O)'
_chemical_formula_sum     'C20 H28 Mg Na2 O26'
_chemical_formula_iupac     '[Mg Na2 (C10 H4 O8)2 (H2 O)8], 2H2 O'
_chemical_formula_weight     754.71
_chemical_melting_point     ?
_symmetry_cell_setting     monoclinic
_symmetry_space_group_name_H-M     'C 2/m'
_symmetry_space_group_name_Hall     '-C 2y'
loop_
    _symmetry_equiv_pos_as_xyz
    'x, y, z'
    '-x, y, -z'
    'x+1/2, y+1/2, z'
    '-x+1/2, y+1/2, -z'
    '-x, -y, -z'
    'x, -y, z'
    '-x+1/2, -y+1/2, -z'
    'x+1/2, -y+1/2, z'
_cell_length_a     7.3335(13)
_cell_length_b     20.155(4)
_cell_length_c     10.4450(18)
_cell_angle_alpha     90.00
_cell_angle_beta     103.325(3)
_cell_angle_gamma     90.00
_cell_volume     1502.3(5)
_cell_formula_units_Z     2
_cell_measurement_reflns_used     2031
_cell_measurement_theta_min     2.85
_cell_measurement_theta_max     27.82
_cell_measurement_temperature     296(2)
_cell_special_details     ?
_exptl_crystal_description     prism
_exptl_crystal_colour     colourless
_exptl_crystal_size_max     0.20
_exptl_crystal_size_mid     0.05
_exptl_crystal_size_min     0.05
_exptl_crystal_density_diffrn     1.668
_exptl_crystal_density_meas     ?
_exptl_crystal_density_method     'not measured'
_exptl_crystal_F_000     780
_exptl_absorpt_coefficient_mu     0.198
_exptl_absorpt_correction_type     multi-scan
_exptl_absorpt_process_details     '(SADABS; Sheldrick, 1996)'
_exptl_absorpt_correction_T_min     0.9614
_exptl_absorpt_correction_T_max     0.9902
_exptl_special_details     ?
_diffrn_ambient_temperature     296(2)
_diffrn_radiation_type     MoK\a
_diffrn_radiation_wavelength     0.71073
_diffrn_radiation_source     'fine-focus sealed tube'
_diffrn_radiation_monochromator     graphite
_diffrn_measurement_device_type     'Bruker APEXII CCD area-detector'
_diffrn_measurement_method     '\w scans'
_diffrn_detector_area_resol_mean     83.33
_diffrn_reflns_number     4088
_diffrn_reflns_av_R_equivalents     0.0222
_diffrn_reflns_av_sigmaI/netI     0.0270
_diffrn_reflns_theta_min     2.00
_diffrn_reflns_theta_max     25.50
_diffrn_reflns_theta_full     25.50
_diffrn_measured_fraction_theta_max     0.997
_diffrn_measured_fraction_theta_full     0.997
_diffrn_reflns_limit_h_min     -8
_diffrn_reflns_limit_h_max     8
_diffrn_reflns_limit_k_min     -24
_diffrn_reflns_limit_k_max     22
_diffrn_reflns_limit_l_min     -11
_diffrn_reflns_limit_l_max     12
_refine_special_details
;
Refinement of <i>F</i>^2^ against ALL reflections. The weighted <i>R</i>-factor
<i>wR</i> and goodness of fit <i>S</i> are based on <i>F</i>^2^, conventional
<i>R</i>-factors <i>R</i> are based on <i>F</i>, with <i>F</i> set to zero for
negative <i>F</i>^2^. The threshold expression of <i>F</i>^2^ >
\s(<i>F</i>^2^) is used only for calculating <i>R</i>-factors(gt) <i>etc</i>.
and is not relevant to the choice of reflections for refinement.
<i>R</i>-factors based on <i>F</i>^2^ are statistically about twice as large
as those based on <i>F</i>, and <i>R</i>- factors based on ALL data will be
even larger.
;
_reflns_number_total     1440
_reflns_number_gt     1272
_reflns_threshold_expression     I>2sigma(I)
_refine_ls_structure_factor_coef     Fsqd
_refine_ls_matrix_type     full
_refine_ls_R_factor_all     0.0342
_refine_ls_R_factor_gt     0.0297
_refine_ls_wR_factor_gt     0.0867
_refine_ls_wR_factor_ref     0.0893
_refine_ls_goodness_of_fit_ref     1.078
_refine_ls_restrained_S_all     1.078
_refine_ls_number_reflns     1440
_refine_ls_number_parameters     122
_refine_ls_number_restraints     0
_refine_ls_hydrogen_treatment     constr
_refine_ls_weighting_scheme     calc
_refine_ls_weighting_details
         'calc w=1/[\s^2^(Fo^2^)+(0.0445P)^2^+0.7471P] where P=(Fo^2^+2Fc^2^)/3'
_atom_sites_solution_hydrogens     geom
_atom_sites_solution_primary     direct
_atom_sites_solution_secondary     difmap
_refine_ls_shift/su_max     0.000
_refine_ls_shift/su_mean     0.000
_refine_diff_density_max     0.229
_refine_diff_density_min     -0.214
_refine_ls_extinction_method     'SHELXL97 (Sheldrick, 2008)'
_refine_ls_extinction_coef     0.0033(7)
_refine_ls_extinction_expression
                                  'Fc^*^=kFc[1+0.001xFc^2^\l^3^/sin(2\q)]^-1/4^'
loop_
    _atom_type_symbol
    _atom_type_description
    _atom_type_scat_dispersion_real
    _atom_type_scat_dispersion_imag
    _atom_type_scat_source
    'C' 'C' 0.0033 0.0016
                         'International Tables Vol C Tables 4.2.6.8 and 6.1.1.4'
    'H' 'H' 0.0000 0.0000
                         'International Tables Vol C Tables 4.2.6.8 and 6.1.1.4'
    'Mg' 'Mg' 0.0486 0.0363
                         'International Tables Vol C Tables 4.2.6.8 and 6.1.1.4'
    'Na' 'Na' 0.0362 0.0249
                         'International Tables Vol C Tables 4.2.6.8 and 6.1.1.4'
    'O' 'O' 0.0106 0.0060
                         'International Tables Vol C Tables 4.2.6.8 and 6.1.1.4'
_computing_data_collection     'APEX2 (Bruker, 2008)'
_computing_cell_refinement     'SAINT (Bruker, 2008)'
_computing_data_reduction     'SAINT (Bruker, 2008)'
_computing_structure_solution     'SHELXS97 (Sheldrick, 2008)'
_computing_structure_refinement     'SHELXL97 (Sheldrick, 2008)'
_computing_molecular_graphics     'SHELXTL (Sheldrick, 2008)'
_computing_publication_material     'SHELXTL (Sheldrick, 2008)'
loop_
    _atom_site_type_symbol
    _atom_site_label
    _atom_site_fract_x
    _atom_site_fract_y
    _atom_site_fract_z
    _atom_site_U_iso_or_equiv
    _atom_site_adp_type
    _atom_site_calc_flag
    _atom_site_refinement_flags
    _atom_site_occupancy
    _atom_site_symmetry_multiplicity
    _atom_site_disorder_assembly
    _atom_site_disorder_group
    Mg Mg1 0.0000 0.0000 0.0000 0.0220(2) Uani d S 1 4 . .
    Na Na1 0.31699(13) 0.0000 0.32732(8) 0.0356(3) Uani d S 1 2 . .
    O O1 0.30603(18) 0.11183(5) 0.30357(11) 0.0464(3) Uani d . 1 1 . .
    C C1 0.5000 0.18685(9) 0.5000 0.0233(4) Uani d S 1 2 . .
    H H1 0.5000 0.1407 0.5000 0.028 Uiso calc SR 1 2 . .
    O O2 0.20225(19) 0.31210(6) 0.17351(10) 0.0487(4) Uani d . 1 1 . .
    C C2 0.5000 0.32051(9) 0.5000 0.0221(4) Uani d S 1 2 . .
    H H2 0.5000 0.3667 0.5000 0.027 Uiso calc SR 1 2 . .
    O O3 0.20002(18) 0.19389(6) 0.17286(10) 0.0481(4) Uani d . 1 1 . .
    H H3 0.2132 0.2456 0.1607 0.072 Uiso d R 1 1 . .
    C C3 0.39709(18) 0.28869(6) 0.38857(12) 0.0211(3) Uani d . 1 1 . .
    O O4 0.31030(15) 0.39579(5) 0.30165(10) 0.0339(3) Uani d . 1 1 . .
    C C4 0.39692(18) 0.21864(6) 0.38884(12) 0.0214(3) Uani d . 1 1 . .
    O O5 0.28991(19) 0.0000 0.08188(14) 0.0288(3) Uani d S 1 2 . .
    H H5 0.3530 0.0340 0.0564 0.043 Uiso d R 1 1 . .
    C C5 0.2960(2) 0.17086(7) 0.28270(14) 0.0283(3) Uani d . 1 1 . .
    O O6 0.3317(3) 0.0000 0.56419(17) 0.0483(5) Uani d S 1 2 . .
    H H6 0.2884 -0.0368 0.5963 0.073 Uiso d R 1 1 . .
    C C6 0.29702(19) 0.33570(7) 0.28103(13) 0.0258(3) Uani d . 1 1 . .
    O O7 0.5000 0.09605(7) 0.0000 0.0311(3) Uani d S 1 2 . .
    H H7 0.4367 0.1223 -0.0590 0.047 Uiso d R 1 1 . .
    O O8 0.0000 0.10073(7) 0.0000 0.0322(4) Uani d S 1 2 . .
    H H8 -0.0681 0.1262 -0.0560 0.048 Uiso d R 1 1 . .
    O O9 0.0320(2) 0.0000 -0.19461(14) 0.0314(4) Uani d S 1 2 . .
    H H9 0.0897 0.0325 -0.2191 0.047 Uiso d R 1 1 . .
loop_
    _atom_site_aniso_label
    _atom_site_aniso_U_11
    _atom_site_aniso_U_22
    _atom_site_aniso_U_33
    _atom_site_aniso_U_12
    _atom_site_aniso_U_13
    _atom_site_aniso_U_23
    Mg1 0.0265(5) 0.0161(4) 0.0222(5) 0.000 0.0032(4) 0.000
    Na1 0.0521(6) 0.0188(4) 0.0328(5) 0.000 0.0034(4) 0.000
    O1 0.0678(8) 0.0176(6) 0.0428(7) -0.0038(5) -0.0098(6) -0.0044(5)
    C1 0.0259(10) 0.0152(9) 0.0275(10) 0.000 0.0037(8) 0.000
    O2 0.0697(8) 0.0256(6) 0.0343(6) 0.0023(5) -0.0222(6) 0.0038(5)
    C2 0.0262(9) 0.0136(9) 0.0258(10) 0.000 0.0046(8) 0.000
    O3 0.0683(8) 0.0244(6) 0.0350(6) -0.0028(5) -0.0224(6) -0.0032(5)
    C3 0.0216(7) 0.0186(7) 0.0225(7) 0.0007(5) 0.0038(5) 0.0014(5)
    O4 0.0478(7) 0.0177(5) 0.0335(6) 0.0032(4) 0.0040(5) 0.0050(4)
    C4 0.0215(6) 0.0185(7) 0.0231(7) -0.0010(5) 0.0031(5) -0.0012(5)
    O5 0.0280(7) 0.0221(7) 0.0363(8) 0.000 0.0070(6) 0.000
    C5 0.0318(8) 0.0214(7) 0.0282(7) -0.0012(6) 0.0000(6) -0.0036(6)
    O6 0.0713(12) 0.0291(8) 0.0533(11) 0.000 0.0321(9) 0.000
    C6 0.0282(7) 0.0211(7) 0.0263(7) 0.0011(5) 0.0028(6) 0.0028(6)
    O7 0.0357(8) 0.0214(7) 0.0304(8) 0.000 -0.0046(6) 0.000
    O8 0.0419(9) 0.0162(7) 0.0299(8) 0.000 -0.0094(6) 0.000
    O9 0.0469(9) 0.0185(7) 0.0324(8) 0.000 0.0166(7) 0.000
_geom_special_details
;
All e.s.d.'s (except the e.s.d. in the dihedral angle between two l.s. planes)
are estimated using the full covariance matrix. The cell e.s.d.'s are taken
into account individually in the estimation of e.s.d.'s in distances, angles
and torsion angles; correlations between e.s.d.'s in cell parameters are only
used when they are defined by crystal symmetry. An approximate (isotropic)
treatment of cell e.s.d.'s is used for estimating e.s.d.'s involving l.s.
planes.
;
loop_
    _geom_bond_atom_site_label_1
    _geom_bond_atom_site_label_2
    _geom_bond_site_symmetry_2
    _geom_bond_distance
    _geom_bond_publ_flag
    Mg1 O8 . 2.0301(14) ?
    Mg1 O8 5 2.0302(14) ?
    Mg1 O9 . 2.0992(14) ?
    Mg1 O9 5 2.0992(14) ?
    Mg1 O5 5 2.1008(14) ?
    Mg1 O5 . 2.1008(14) ?
    Mg1 Na1 5 3.6645(10) ?
    Mg1 Na1 . 3.6646(10) ?
    Na1 O1 . 2.2669(12) ?
    Na1 O1 6 2.2669(12) ?
    Na1 O6 . 2.4515(19) ?
    Na1 O5 . 2.5252(16) ?
    Na1 O6 5_656 2.564(2) ?
    Na1 O9 5 2.6146(18) ?
    Na1 Na1 5_656 3.9692(17) ?
    O1 C5 . 1.2088(18) ?
    C1 C4 . 1.3876(15) ?
    C1 C4 2_656 1.3876(15) ?
    C1 H1 . 0.9300 ?
    O2 C6 . 1.2691(17) ?
    O2 H3 . 1.3505 ?
    C2 C3 . 1.3895(15) ?
    C2 C3 2_656 1.3895(15) ?
    C2 H2 . 0.9300 ?
    O3 C5 . 1.2865(17) ?
    O3 H3 . 1.0579 ?
    C3 C4 . 1.4119(18) ?
    C3 C6 . 1.5225(18) ?
    O4 C6 . 1.2301(17) ?
    C4 C5 . 1.5250(18) ?
    O5 H5 . 0.9007 ?
    O6 Na1 5_656 2.564(2) ?
    O6 H6 . 0.9011 ?
    O7 H7 . 0.8628 ?
    O8 H8 . 0.8481 ?
    O9 Na1 5 2.6146(17) ?
    O9 H9 . 0.8510 ?
loop_
    _geom_angle_atom_site_label_1
    _geom_angle_atom_site_label_2
    _geom_angle_atom_site_label_3
    _geom_angle_site_symmetry_1
    _geom_angle_site_symmetry_3
    _geom_angle
    _geom_angle_publ_flag
    O8 Mg1 O8 . 5 180.0 ?
    O8 Mg1 O9 . . 90.0 ?
    O8 Mg1 O9 5 . 90.0 ?
    O8 Mg1 O9 . 5 90.0 ?
    O8 Mg1 O9 5 5 90.0 ?
    O9 Mg1 O9 . 5 180.00(8) ?
    O8 Mg1 O5 . 5 90.0 ?
    O8 Mg1 O5 5 5 90.0 ?
    O9 Mg1 O5 . 5 86.23(6) ?
    O9 Mg1 O5 5 5 93.77(6) ?
    O8 Mg1 O5 . . 90.0 ?
    O8 Mg1 O5 5 . 90.0 ?
    O9 Mg1 O5 . . 93.77(6) ?
    O9 Mg1 O5 5 . 86.23(6) ?
    O5 Mg1 O5 5 . 180.0 ?
    O8 Mg1 Na1 . 5 90.0 ?
    O8 Mg1 Na1 5 5 90.0 ?
    O9 Mg1 Na1 . 5 44.36(4) ?
    O9 Mg1 Na1 5 5 135.64(4) ?
    O5 Mg1 Na1 5 5 41.87(4) ?
    O5 Mg1 Na1 . 5 138.13(4) ?
    O8 Mg1 Na1 . . 90.0 ?
    O8 Mg1 Na1 5 . 90.0 ?
    O9 Mg1 Na1 . . 135.64(4) ?
    O9 Mg1 Na1 5 . 44.36(4) ?
    O5 Mg1 Na1 5 . 138.13(4) ?
    O5 Mg1 Na1 . . 41.87(4) ?
    Na1 Mg1 Na1 5 . 180.0 ?
    O1 Na1 O1 . 6 167.72(7) ?
    O1 Na1 O6 . . 95.89(4) ?
    O1 Na1 O6 6 . 95.89(4) ?
    O1 Na1 O5 . . 84.05(4) ?
    O1 Na1 O5 6 . 84.05(4) ?
    O6 Na1 O5 . . 178.07(7) ?
    O1 Na1 O6 . 5_656 93.16(4) ?
    O1 Na1 O6 6 5_656 93.16(4) ?
    O6 Na1 O6 . 5_656 75.39(6) ?
    O5 Na1 O6 . 5_656 106.54(6) ?
    O1 Na1 O9 . 5 86.35(4) ?
    O1 Na1 O9 6 5 86.35(4) ?
    O6 Na1 O9 . 5 110.19(6) ?
    O5 Na1 O9 . 5 67.88(5) ?
    O6 Na1 O9 5_656 5 174.41(6) ?
    O1 Na1 Mg1 . . 84.21(4) ?
    O1 Na1 Mg1 6 . 84.21(4) ?
    O6 Na1 Mg1 . . 144.34(6) ?
    O5 Na1 Mg1 . . 33.73(3) ?
    O6 Na1 Mg1 5_656 . 140.26(5) ?
    O9 Na1 Mg1 5 . 34.15(3) ?
    O1 Na1 Na1 . 5_656 95.68(4) ?
    O1 Na1 Na1 6 5_656 95.68(4) ?
    O6 Na1 Na1 . 5_656 38.69(5) ?
    O5 Na1 Na1 . 5_656 143.24(5) ?
    O6 Na1 Na1 5_656 5_656 36.70(4) ?
    O9 Na1 Na1 5 5_656 148.88(5) ?
    Mg1 Na1 Na1 . 5_656 176.97(4) ?
    C5 O1 Na1 . . 175.97(11) ?
    C4 C1 C4 . 2_656 125.01(18) ?
    C4 C1 H1 . . 117.5 ?
    C4 C1 H1 2_656 . 117.5 ?
    C6 O2 H3 . . 115.2 ?
    C3 C2 C3 . 2_656 125.01(17) ?
    C3 C2 H2 . . 117.5 ?
    C3 C2 H2 2_656 . 117.5 ?
    C5 O3 H3 . . 114.6 ?
    C2 C3 C4 . . 117.42(12) ?
    C2 C3 C6 . . 114.02(12) ?
    C4 C3 C6 . . 128.56(11) ?
    C1 C4 C3 . . 117.57(12) ?
    C1 C4 C5 . . 113.34(13) ?
    C3 C4 C5 . . 129.09(11) ?
    Mg1 O5 Na1 . . 104.40(6) ?
    Mg1 O5 H5 . . 114.8 ?
    Na1 O5 H5 . . 112.0 ?
    O1 C5 O3 . . 120.93(13) ?
    O1 C5 C4 . . 119.43(13) ?
    O3 C5 C4 . . 119.64(12) ?
    Na1 O6 Na1 . 5_656 104.61(6) ?
    Na1 O6 H6 . . 116.0 ?
    Na1 O6 H6 5_656 . 103.9 ?
    O4 C6 O2 . . 121.94(13) ?
    O4 C6 C3 . . 118.58(12) ?
    O2 C6 C3 . . 119.48(12) ?
    Mg1 O8 H8 . . 127.2 ?
    Mg1 O9 Na1 . 5 101.49(6) ?
    Mg1 O9 H9 . . 117.8 ?
    Na1 O9 H9 5 . 109.5 ?
loop_
    _geom_hbond_atom_site_label_D
    _geom_hbond_atom_site_label_H
    _geom_hbond_atom_site_label_A
    _geom_hbond_site_symmetry_A
    _geom_hbond_distance_DH
    _geom_hbond_distance_HA
    _geom_hbond_distance_DA
    _geom_hbond_angle_DHA
    O3 H3 O2 . 1.06 1.35 2.3827(17) 163.1
    O5 H5 O7 . 0.90 1.83 2.7313(14) 173.4
    O6 H6 O4 4_546 0.90 1.97 2.8519(15) 167.4
    O7 H7 O2 7 0.86 1.91 2.7699(14) 173.3
    O8 H8 O3 2 0.85 1.94 2.7779(14) 172.1
    O9 H9 O4 7 0.85 1.91 2.7559(14) 170.5
_iucr_refine_instructions_details
;
TITL in C2/m
CELL 0.71073 7.3335 20.1550 10.4450 90.000 103.325 90.000
ZERR 2.0000 0.0013 0.0040 0.0018 0.000 0.003 0.000
LATT 7
SYMM -X, Y, -Z
SFAC C H MG NA O
UNIT 40 56 2 4 52
MERG 2
OMIT 0 51
FMAP 2
GRID
PLAN 20
TEMP 23
SIZE 0.2 0.05 0.05
BOND $H
L.S. 20
ACTA
eqiv $1  -x+1/2, y-1/2, -z+1
eqiv $2 -x+1/2, -y+1/2, -z
eqiv $3  -x, y, -z
eqiv $4 -x+1/2, -y+1/2, -z
htab O3 O2
htab o5 o7
htab o6 o4_$1
htab o7 o2_$2
htab o8 o3_$3
htab o9 o4_$4
WGHT    0.044500    0.747100
EXTI    0.003340
FVAR       0.09722
MG1   3    0.000000    0.000000    0.000000    10.25000    0.02653    0.01614 =
         0.02223    0.00000    0.00318    0.00000
NA1   4    0.316994    0.000000    0.327317    10.50000    0.05209    0.01877 =
         0.03278    0.00000    0.00341    0.00000
O1    5    0.306031    0.111827    0.303567    11.00000    0.06781    0.01765 =
         0.04277   -0.00441   -0.00981   -0.00384
C1    1    0.500000    0.186851    0.500000    10.50000    0.02585    0.01523 =
         0.02752    0.00000    0.00370    0.00000
AFIX  43
H1    2    0.500003    0.140709    0.500001    10.50000   -1.20000
AFIX   0
O2    5    0.202250    0.312102    0.173511    11.00000    0.06965    0.02564 =
         0.03429    0.00379   -0.02215    0.00230
C2    1    0.500000    0.320515    0.500000    10.50000    0.02618    0.01364 =
         0.02582    0.00000    0.00462    0.00000
AFIX  43
H2    2    0.499999    0.366657    0.499999    10.50000   -1.20000
AFIX   0
O3    5    0.200022    0.193888    0.172863    11.00000    0.06835    0.02436 =
         0.03500   -0.00322   -0.02236   -0.00278
AFIX   3
H3    2    0.213232    0.245638    0.160713    11.00000   -1.50000
AFIX   0
C3    1    0.397088    0.288688    0.388572    11.00000    0.02160    0.01864 =
         0.02250    0.00141    0.00379    0.00066
O4    5    0.310305    0.395789    0.301648    11.00000    0.04783    0.01769 =
         0.03352    0.00499    0.00404    0.00315
C4    1    0.396917    0.218636    0.388840    11.00000    0.02153    0.01848 =
         0.02307   -0.00122    0.00309   -0.00102
O5    5    0.289908    0.000000    0.081879    10.50000    0.02799    0.02206 =
         0.03631    0.00000    0.00702    0.00000
AFIX   3
H5    2    0.352988    0.034010    0.056419    11.00000   -1.50000
AFIX   0
C5    1    0.296024    0.170860    0.282701    11.00000    0.03179    0.02139 =
         0.02821   -0.00365   -0.00003   -0.00116
O6    5    0.331749    0.000000    0.564193    10.50000    0.07128    0.02906 =
         0.05329    0.00000    0.03209    0.00000
AFIX   3
H6    2    0.288359   -0.036780    0.596253    11.00000   -1.50000
AFIX   0
C6    1    0.297021    0.335698    0.281032    11.00000    0.02822    0.02105 =
         0.02630    0.00275    0.00281    0.00113
O7    5    0.500000    0.096050    0.000000    10.50000    0.03566    0.02135 =
         0.03038    0.00000   -0.00456    0.00000
AFIX   3
H7    2    0.436700    0.122340   -0.059020    11.00000   -1.50000
AFIX   0
O8    5    0.000000    0.100726    0.000000    10.50000    0.04188    0.01621 =
         0.02994    0.00000   -0.00936    0.00000
AFIX   3
H8    2   -0.068050    0.126176   -0.055950    11.00000   -1.50000
AFIX   0
O9    5    0.031991    0.000000   -0.194607    10.50000    0.04688    0.01854 =
         0.03243    0.00000    0.01663    0.00000
AFIX   3
H9    2    0.089741    0.032500   -0.219147    11.00000   -1.50000
HKLF 4  1  1.0000 0.0000 0.0000 -1.0000 0.0000 2.0000 0.0000 -1.0000 0.0000
REM  in P-1                      New: C2/m
REM R1 =  0.0297 for   1272 Fo > 4sig(Fo)  and  0.0342 for all   1440 data
REM    122 parameters refined using      0 restraints
END
WGHT      0.0438      0.7562
REM Highest difference peak  0.229,  deepest hole -0.214,  1-sigma level  0.041
Q1    1   0.3536  0.3074  0.3300  11.00000  0.05    0.23
Q2    1   0.3416  0.1990  0.3368  11.00000  0.05    0.23
Q3    1   0.3802  0.2521  0.3791  11.00000  0.05    0.21
Q4    1   0.1998  0.0000  0.5003  10.50000  0.05    0.21
Q5    1   0.4120  0.2995  0.4538  11.00000  0.05    0.17
Q6    1   0.1869  0.0000  0.1277  10.50000  0.05    0.14
Q7    1   0.4043  0.2054  0.4574  11.00000  0.05    0.14
Q8    1  -0.0084  0.0000 -0.1176  10.50000  0.05    0.14
Q9    1   0.2964  0.3225  0.2023  11.00000  0.05    0.14
Q10   1   0.0057  0.0563  0.0304  11.00000  0.05    0.13
Q11   1   0.1865  0.2737  0.1982  11.00000  0.05    0.13
Q12   1   0.1240  0.0000 -0.0946  10.50000  0.05    0.12
Q13   1   0.5000  0.0548  0.0000  10.50000  0.05    0.12
Q14   1   0.3048  0.0502  0.2724  11.00000  0.05    0.12
Q15   1   0.3023  0.0931  0.2655  11.00000  0.05    0.11
Q16   1   0.3429  0.4036  0.3947  11.00000  0.05    0.11
Q17   1   0.4557  0.0000  0.5143  10.50000  0.05    0.11
Q18   1   0.3604  0.4219  0.3281  11.00000  0.05    0.11
Q19   1   0.1593  0.2401  0.1954  11.00000  0.05    0.11
Q20   1   0.3371  0.3793  0.2598  11.00000  0.05    0.11
;
data_global
_journal_date_recd_electronic     2012-04-20
_journal_date_accepted     2012-05-30
_journal_name_full     'Acta Crystallographica, Section E'
_journal_year     2012
_journal_volume     68
_journal_issue      7
_journal_page_first     m902
_journal_page_last     m902
_journal_paper_category     QM
_journal_paper_doi     10.1107/S1600536812024634
_journal_coeditor_code     EZ2296
_publ_contact_author_name     'Zhao, Dan'
_publ_contact_author_address
;
Department of Physics and Chemistry, Henan Polytechnic University, Jiaozuo,
Henan 454000, People's Republic of China
;
_publ_contact_author_email     iamzd1996@163.com
_publ_contact_author_fax     ?
_publ_contact_author_phone     ?
_publ_section_title
;
Poly[[hexa-\m-aqua-diaquabis(\m~4~-dihydrogen
benzene-1,2,4,5-tetracarboxylato)magnesium(II)disodium] dihydrate]
;
loop_
    _publ_author_name
    _publ_author_footnote
    _publ_author_address
    'Zhao, Dan' .
;
Department of Physics and Chemistry, Henan Polytechnic University, Jiaozuo,
Henan 454000, People's Republic of China
;
    'Liang, Peng' .
;
Department of Physics and Chemistry, Henan Polytechnic University, Jiaozuo,
Henan 454000, People's Republic of China
;
    'Li, Yan-Feng' .
;
Department of Physics and Chemistry, Henan Polytechnic University, Jiaozuo,
Henan 454000, People's Republic of China
;
    'Qiu, Sen' .
;
Department of Physics and Chemistry, Henan Polytechnic University, Jiaozuo,
Henan 454000, People's Republic of China
;
    'Ren, Jun-Ran' .
;
Department of Physics and Chemistry, Henan Polytechnic University, Jiaozuo,
Henan 454000, People's Republic of China
;
