# Supplementary material for: Poly[[hexa-μ-aqua-diaqua­bis­(μ4-dihydrogen benzene-1,2,4,5-tetra­carboxyl­ato)magnesiumdisodium] dihydrate]
Source: Acta Crystallogr Sect E Struct Rep Online. 2012 Jun 13;68(Pt 7):m902. doi: 10.1107/S1600536812024634 (PMC3393174; doi:10.1107/S1600536812024634)
Supplement: Supplementary file 2 [file e-68-0m902-Isup2.hkl]

# 
# h,k,l, Fc-squared, Fo-squared, sigma(Fo-squared) and status flag 
# 
data_I
_shelx_title ' in P-1                      New: C2/m' 
_shelx_refln_list_code          4 
_shelx_F_calc_maximum      370.51 
_exptl_crystal_F_000       780.00 
_reflns_d_resolution_high  0.8256 
 
loop_ 
 _symmetry_equiv_pos_as_xyz 
 'x, y, z' 
 '-x, y, -z' 
 'x+1/2, y+1/2, z' 
 '-x+1/2, y+1/2, -z' 
 '-x, -y, -z' 
 'x, -y, z' 
 '-x+1/2, -y+1/2, -z' 
 'x+1/2, -y+1/2, z' 
 
_cell_length_a     7.3335 
_cell_length_b    20.1550 
_cell_length_c    10.4450 
_cell_angle_alpha  90.000 
_cell_angle_beta  103.325 
_cell_angle_gamma  90.000 
 
_shelx_F_squared_multiplier     1.000 
 
loop_ 
 _refln_index_h 
 _refln_index_k 
 _refln_index_l 
 _refln_F_squared_calc 
 _refln_F_squared_meas 
 _refln_F_squared_sigma 
 _refln_observed_status 
   2   0   0    13296.21    13261.46    362.91 o 
   6   0   0     2465.73     2703.78     82.74 o 
   8   0   0       11.85       17.99      7.41 o 
   1   1   0      286.62      291.48      6.74 o 
   3   1   0     7685.04     7259.76    299.18 o 
   7   1   0      126.46      135.20     10.42 o 
   0   2   0     1171.77     1209.52     34.19 o 
   2   2   0     1006.09      957.04     15.06 o 
   4   2   0      711.51      761.82     33.69 o 
   6   2   0      998.91      986.62     16.26 o 
   8   2   0       20.88       16.02      5.08 o 
   1   3   0       50.32       60.79      2.44 o 
   3   3   0     7268.32     7225.35     92.49 o 
   5   3   0      119.91      116.68      4.57 o 
   7   3   0      135.43      121.54      8.99 o 
   0   4   0      194.83      148.15      5.82 o 
   2   4   0      333.44      396.57      8.30 o 
   4   4   0      998.62     1118.21     16.71 o 
   6   4   0      121.44      111.67      5.11 o 
   8   4   0       52.77       50.14      7.08 o 
   1   5   0       84.52       84.09      2.93 o 
   3   5   0     6974.52     6962.67     98.52 o 
   5   5   0      278.80      276.17      8.29 o 
   7   5   0      165.41      147.42      9.33 o 
   0   6   0    27380.62    25837.09    712.10 o 
   2   6   0     5113.87     5350.45     87.90 o 
   4   6   0     1418.61     1510.94     23.74 o 
   6   6   0      415.82      422.43     19.67 o 
   8   6   0       81.55       84.60      8.58 o 
   1   7   0      149.68      159.64      4.45 o 
   3   7   0     7610.16     7542.47    124.02 o 
   5   7   0       99.71       94.01      4.81 o 
   7   7   0      182.20      166.21     10.08 o 
   0   8   0     1870.96     1661.32     48.86 o 
   2   8   0      276.27      275.17      7.07 o 
   4   8   0        3.87        0.00      1.54 o 
   6   8   0      249.74      221.87      7.31 o 
   8   8   0       15.76       14.39      5.57 o 
   1   9   0       81.60       79.28      3.34 o 
   3   9   0     3252.19     3244.01     55.72 o 
   5   9   0        7.05        6.64      3.31 o 
   7   9   0       84.71       88.54     19.05 o 
   0  10   0    65147.71    64441.64   1769.39 o 
   2  10   0      552.49      653.99     13.59 o 
   4  10   0     1142.63     1090.45     21.74 o 
   6  10   0     1131.40     1159.39     21.34 o 
   1  11   0      176.70      197.05      4.80 o 
   3  11   0     2345.44     2199.91     39.32 o 
   5  11   0      127.32      133.88      6.37 o 
   7  11   0      104.35       96.82      8.98 o 
   0  12   0     4007.72     3763.76    107.48 o 
   2  12   0       54.24       65.38      3.56 o 
   4  12   0     2226.40     2196.52     40.29 o 
   6  12   0     1121.47     1153.31     21.61 o 
   1  13   0        6.26        5.67      1.98 o 
   3  13   0     1610.05     1540.20     29.05 o 
   5  13   0       26.22       32.04      3.50 o 
   7  13   0       47.17       51.59      9.52 o 
   0  14   0      379.53      402.22     16.94 o 
   2  14   0      965.59      985.87     25.02 o 
   4  14   0     1101.31     1106.69     22.93 o 
   6  14   0      344.76      365.36     10.20 o 
   1  15   0       40.05       46.70      4.06 o 
   3  15   0     1265.40     1216.00     24.57 o 
   5  15   0      275.84      252.62      8.14 o 
   0  16   0     2112.19     2253.47     68.93 o 
   2  16   0      648.43      609.22     16.83 o 
   4  16   0      830.01      802.44     16.18 o 
   6  16   0      383.79      376.52     10.63 o 
   1  17   0        3.99        2.12      2.44 o 
   3  17   0     3413.37     3246.26     50.19 o 
   5  17   0       46.97       43.98      4.13 o 
   0  18   0     6100.27     5989.33    171.37 o 
   2  18   0      263.64      257.44     11.61 o 
   4  18   0        9.91       19.50      3.21 o 
   1  19   0      289.42      274.19     10.48 o 
   3  19   0      351.27      351.09      9.56 o 
   5  19   0       26.76       32.53      4.03 o 
   0  20   0     2627.74     2538.85     78.48 o 
   2  20   0       11.48       12.70      3.74 o 
   4  20   0      210.55      179.81      7.31 o 
   1  21   0        9.74       14.28      3.74 o 
   3  21   0      179.30      163.26      8.40 o 
   0  22   0      812.62      803.56     31.76 o 
   2  22   0      397.93      347.80     13.47 o 
   1  23   0        0.09        0.00      2.99 o 
   0  24   0       62.53       95.22     10.58 o 
  -6   0   1      168.09      175.66     11.64 o 
  -4   0   1     9893.25    10451.11    290.07 o 
  -2   0   1     8669.75     9298.63    256.27 o 
   0   0   1      856.16      928.25     26.64 o 
   2   0   1    20385.97    21106.44    412.02 o 
   4   0   1      544.70      571.96     15.88 o 
   6   0   1     1128.27     1186.30     41.31 o 
   8   0   1      142.19      179.88     16.93 o 
  -7   1   1      107.60      125.76      4.91 o 
  -5   1   1       11.21       11.85      2.60 o 
  -3   1   1      400.90      377.70     10.48 o 
  -1   1   1     3597.53     3543.81     69.36 o 
   1   1   1      387.09      366.39      6.46 o 
   3   1   1      934.46      980.23     15.35 o 
   5   1   1      395.97      380.30      7.37 o 
   7   1   1       99.54      118.22     12.17 o 
  -8   2   1       61.40       79.35     10.58 o 
  -6   2   1      790.90      825.00     15.69 o 
  -4   2   1     4119.73     4233.30     71.82 o 
  -2   2   1     6939.43     6915.62    112.60 o 
   0   2   1     6493.50     6429.74    175.80 o 
   2   2   1    17694.92    18198.27    226.85 o 
   4   2   1      538.02      559.25      8.65 o 
   6   2   1      648.18      643.25     15.59 o 
   8   2   1      754.68      786.00     25.00 o 
  -7   3   1      174.75      196.98      7.50 o 
  -5   3   1        0.91        0.00      1.53 o 
  -3   3   1      321.50      321.86      7.00 o 
  -1   3   1     4221.95     4361.81     71.10 o 
   1   3   1      321.73      297.57      5.30 o 
   3   3   1      675.40      665.59     10.18 o 
   5   3   1      423.30      428.67      7.64 o 
   7   3   1       66.25       76.04      7.08 o 
  -8   4   1       28.24       38.50      6.33 o 
  -6   4   1      476.80      480.58     11.92 o 
  -4   4   1      778.37      823.58     14.80 o 
  -2   4   1      742.71      635.23     12.43 o 
   0   4   1      485.88      498.60      8.92 o 
   2   4   1     2919.94     3121.45     40.02 o 
   4   4   1     6158.73     6560.57     83.75 o 
   6   4   1      121.31      132.67      8.58 o 
   8   4   1       13.88       12.70      5.24 o 
  -7   5   1      315.97      346.31     10.96 o 
  -5   5   1       21.10       18.36      2.34 o 
  -3   5   1      503.44      496.38     10.79 o 
  -1   5   1     5775.90     5714.38     93.23 o 
   1   5   1       32.84       40.91      1.99 o 
   3   5   1      882.06      882.78     12.96 o 
   5   5   1      724.35      691.72     14.52 o 
   7   5   1       27.78       31.01      5.98 o 
  -8   6   1        2.77        1.22      4.82 o 
  -6   6   1     1252.75     1292.24     26.24 o 
  -4   6   1      177.97      200.82      5.15 o 
  -2   6   1     1747.42     1738.39     30.40 o 
   0   6   1      266.89      203.34      9.46 o 
   2   6   1     2709.30     3240.51     47.10 o 
   4   6   1       79.59      111.81      3.51 o 
   6   6   1        2.36        3.17      5.29 o 
   8   6   1       57.60       57.86      7.83 o 
  -7   7   1      141.51      147.45      7.11 o 
  -5   7   1        1.64        0.38      1.98 o 
  -3   7   1      172.14      170.78      5.50 o 
  -1   7   1     3295.40     3367.06     56.09 o 
   1   7   1      144.45      143.71      3.59 o 
   3   7   1      492.85      495.95      9.22 o 
   5   7   1      361.06      333.80     10.42 o 
   7   7   1       74.36       99.86      8.58 o 
  -8   8   1      146.48      169.83     11.22 o 
  -6   8   1      353.53      340.13     10.35 o 
  -4   8   1     6709.57     6383.70    106.63 o 
  -2   8   1      526.66      562.55     11.81 o 
   0   8   1       70.72       45.40      2.12 o 
   2   8   1    20532.29    20628.68    287.77 o 
   4   8   1      359.72      337.52     11.70 o 
   6   8   1      921.85      879.97     19.74 o 
  -7   9   1      115.31      121.97      6.50 o 
  -5   9   1       50.56       51.33      4.04 o 
  -3   9   1      269.98      259.78      7.28 o 
  -1   9   1     6216.33     6299.35     89.21 o 
   1   9   1       10.88       14.99      1.80 o 
   3   9   1      666.76      655.23     12.09 o 
   5   9   1      357.22      357.30     10.43 o 
   7   9   1       98.35      105.57     28.04 o 
  -8  10   1       14.75       17.99      5.98 o 
  -6  10   1       99.73      100.45      5.88 o 
  -4  10   1     2528.99     2452.41     43.83 o 
  -2  10   1        5.39       30.72      2.60 o 
   0  10   1      567.67      485.54      8.84 o 
   2  10   1     3582.71     3633.82     53.07 o 
   4  10   1     2094.10     2082.74     33.03 o 
   6  10   1      151.01      144.57      7.14 o 
  -7  11   1      100.79       98.02      5.59 o 
  -5  11   1       22.12       25.98      3.42 o 
  -3  11   1       52.59       54.78      5.54 o 
  -1  11   1      529.11      477.26      9.93 o 
   1  11   1      149.74      140.91      5.19 o 
   3  11   1      431.29      418.70      9.31 o 
   5  11   1      171.97      172.69      6.10 o 
   7  11   1       55.52       51.96      7.08 o 
  -6  12   1     1334.44     1356.72     28.08 o 
  -4  12   1     1716.24     1644.93     31.34 o 
  -2  12   1      334.04      403.43      9.90 o 
   0  12   1      626.50      758.91     17.55 o 
   2  12   1     2240.56     2171.66     33.35 o 
   4  12   1      565.29      590.81     12.18 o 
   6  12   1      496.60      498.60     18.67 o 
  -7  13   1       10.23       17.63      3.50 o 
  -5  13   1       59.80       66.77      4.81 o 
  -3  13   1        7.93        7.76      2.44 o 
  -1  13   1      702.95      743.39     25.41 o 
   1  13   1      183.20      196.61      9.93 o 
   3  13   1        0.01        0.00      1.68 o 
   5  13   1       20.89       21.25      3.11 o 
   7  13   1       79.21       76.57      8.58 o 
  -6  14   1      518.22      507.54     15.09 o 
  -4  14   1       34.06       35.46      3.56 o 
  -2  14   1       17.91       27.98      4.35 o 
   0  14   1      146.68      158.98      6.17 o 
   2  14   1       74.00       57.36      3.50 o 
   4  14   1     2396.51     2436.62     38.58 o 
   6  14   1        5.29        8.99      5.24 o 
  -5  15   1      122.40      129.98      6.66 o 
  -3  15   1      285.95      282.98      9.12 o 
  -1  15   1     2333.19     2362.51     50.63 o 
   1  15   1       59.11       65.43      3.84 o 
   3  15   1      617.84      642.87     13.15 o 
   5  15   1      552.54      511.98     12.00 o 
  -6  16   1      354.38      355.81     10.33 o 
  -4  16   1      532.91      512.80     13.52 o 
  -2  16   1       13.33       12.36      4.23 o 
   0  16   1      197.10      188.46      8.99 o 
   2  16   1     1795.68     1666.22     27.51 o 
   4  16   1        1.04        5.61      2.49 o 
   6  16   1      281.60      298.79     20.11 o 
  -5  17   1        5.30        8.20      3.02 o 
  -3  17   1       66.59       60.20      4.66 o 
  -1  17   1     1974.61     1968.60     43.85 o 
   1  17   1        3.63        0.00      2.18 o 
   3  17   1       79.46       88.56      4.67 o 
   5  17   1       68.95       69.03      4.81 o 
  -4  18   1     3658.59     3601.53     64.39 o 
  -2  18   1      486.58      440.81     14.16 o 
   0  18   1      569.87      470.86     14.58 o 
   2  18   1     7067.29     6775.58     98.90 o 
   4  18   1      515.49      492.72     11.69 o 
  -5  19   1       33.78       35.56      4.18 o 
  -3  19   1        0.13        0.53      4.76 o 
  -1  19   1      319.03      341.13     25.40 o 
   1  19   1      107.13       96.89      6.73 o 
   3  19   1      181.55      175.44      6.70 o 
   5  19   1      149.40      144.53      6.64 o 
  -4  20   1      553.10      595.15     15.74 o 
  -2  20   1      398.94      367.69     13.08 o 
   0  20   1      708.29      662.01     19.08 o 
   2  20   1      789.26      847.78     19.43 o 
   4  20   1      345.31      351.21     10.09 o 
  -3  21   1       24.34       25.42      4.19 o 
  -1  21   1      176.61      185.42      9.33 o 
   1  21   1      188.52      183.34     10.05 o 
   3  21   1      104.70      126.70      8.71 o 
  -2  22   1       35.41       40.58      5.57 o 
   0  22   1       99.85      108.66      7.48 o 
   2  22   1       33.43       36.88      5.24 o 
  -1  23   1      130.98      132.43     12.70 o 
   1  23   1       24.42       27.72      5.29 o 
   0  24   1       25.55       41.80      5.98 o 
  -8   0   2      281.83      314.30     19.05 o 
  -6   0   2      445.55      454.11     14.97 o 
  -4   0   2      980.23     1007.68     33.91 o 
  -2   0   2   137277.91   135019.88   5850.52 o 
   0   0   2     8203.14     8588.39    181.71 o 
   2   0   2     5799.32     5637.92    111.00 o 
   4   0   2     6358.98     6713.63    133.53 o 
   6   0   2       12.34       16.93      5.29 o 
   8   0   2     2833.89     2836.40    100.73 o 
  -7   1   2       14.69       12.17      3.74 o 
  -5   1   2        1.18        1.06      1.83 o 
  -3   1   2        7.75        3.17      1.54 o 
  -1   1   2        3.46        4.87      1.22 o 
   1   1   2      613.00      556.76      8.43 o 
   3   1   2      449.91      432.17      6.98 o 
   5   1   2       44.15       51.44      9.52 o 
   7   1   2      109.76      104.87      8.39 o 
  -8   2   2      216.33      202.06      9.46 o 
  -6   2   2       10.61       20.18      3.22 o 
  -4   2   2      586.16      586.96     16.15 o 
  -2   2   2    27021.50    25711.23   1384.14 o 
   0   2   2     3379.57     3402.39     54.65 o 
   2   2   2     1134.47     1287.07     18.80 o 
   4   2   2      249.64      236.28      5.64 o 
   6   2   2      108.09      108.46      6.18 o 
   8   2   2      366.77      335.44     15.00 o 
  -7   3   2        2.78        4.76      2.64 o 
  -5   3   2       38.59       33.35      3.22 o 
  -3   3   2       91.28      130.49      4.66 o 
  -1   3   2        2.97        4.71      1.21 o 
   1   3   2      753.78      788.17     10.80 o 
   3   3   2      607.15      610.61      9.37 o 
   5   3   2       16.10       19.59      2.93 o 
   7   3   2      112.74      115.53      8.89 o 
  -8   4   2      168.05      169.24      8.29 o 
  -6   4   2      576.56      582.62     12.80 o 
  -4   4   2      416.70      476.70      9.76 o 
  -2   4   2    15680.58    15646.74    197.79 o 
   0   4   2     3203.03     3410.96     48.56 o 
   2   4   2     7756.00     8420.93    105.83 o 
   4   4   2     1174.87     1276.73     23.09 o 
   6   4   2      557.86      544.07     18.24 o 
   8   4   2       19.24       15.94      5.57 o 
  -7   5   2        4.57        6.88      2.64 o 
  -5   5   2      103.69      104.18      4.47 o 
  -3   5   2       52.74       72.63      3.29 o 
  -1   5   2       14.96       17.57      1.39 o 
   1   5   2      155.93      167.43      3.28 o 
   3   5   2       84.03       74.79      2.62 o 
   5   5   2       57.80       51.15      5.57 o 
   7   5   2      120.73      109.07      8.58 o 
  -8   6   2      105.54       92.16      7.83 o 
  -6   6   2      135.54      140.62      5.67 o 
  -4   6   2      901.19      900.06     18.14 o 
  -2   6   2       34.43       13.13      1.83 o 
   0   6   2     2290.98     1988.84     25.93 o 
   2   6   2      504.00      499.09      7.81 o 
   4   6   2      123.69      146.85      3.87 o 
   6   6   2       28.49       24.96      4.82 o 
  -7   7   2       12.04        9.40      3.22 o 
  -5   7   2      123.24      129.71      5.68 o 
  -3   7   2        3.87        0.35      1.83 o 
  -1   7   2        0.14        4.06      1.71 o 
   1   7   2      443.29      390.66      6.55 o 
   3   7   2       74.48       94.63      3.23 o 
   5   7   2       93.96      102.84      5.38 o 
   7   7   2      189.75      204.56     11.90 o 
  -8   8   2       16.96       15.34      5.24 o 
  -6   8   2      167.10      138.74      6.50 o 
  -4   8   2      228.75      250.65      7.72 o 
  -2   8   2     2629.60     3400.79    104.15 o 
   0   8   2      522.86      530.85     10.76 o 
   2   8   2        3.26        9.89      1.29 o 
   4   8   2        0.08        0.00      1.45 o 
   6   8   2       64.35       63.37     16.93 o 
  -7   9   2       15.75       13.70      3.42 o 
  -5   9   2        1.11        1.06      2.44 o 
  -3   9   2       15.90       22.81      3.85 o 
  -1   9   2       17.57       19.99      1.54 o 
   1   9   2       18.19       27.41      1.56 o 
   3   9   2      348.17      346.72      7.81 o 
   5   9   2       10.20       14.99      3.18 o 
   7   9   2       49.99       55.10      7.48 o 
  -8  10   2       83.99      101.06      8.58 o 
  -6  10   2       70.30       81.17      5.27 o 
  -4  10   2        2.86        3.37      1.98 o 
  -2  10   2    15342.88    16020.54    260.05 o 
   0  10   2       42.45       39.39      2.44 o 
   2  10   2      320.17      327.67      7.18 o 
   4  10   2     2865.52     2826.35     43.21 o 
   6  10   2       31.37       29.57      5.99 o 
  -7  11   2        3.45        4.85      3.39 o 
  -5  11   2        0.06        0.00      2.18 o 
  -3  11   2       26.08       27.54      3.00 o 
  -1  11   2       11.39       21.86      2.16 o 
   1  11   2        0.50        1.66      2.14 o 
   3  11   2        7.14        8.49      1.86 o 
   5  11   2       25.82       27.96      3.84 o 
   7  11   2       77.60       80.58      8.58 o 
  -6  12   2      327.52      327.50     10.54 o 
  -4  12   2        5.49        5.89      2.60 o 
  -2  12   2       33.74       60.16      4.76 o 
   0  12   2        2.70        2.64      1.24 o 
   2  12   2     2533.92     2457.63     37.32 o 
   4  12   2      733.67      737.93     16.81 o 
   6  12   2       10.68        6.88      4.49 o 
  -7  13   2       69.10       53.69      7.05 o 
  -5  13   2        2.99        6.00      3.05 o 
  -3  13   2       28.13       27.53      3.24 o 
  -1  13   2        6.16        9.08      2.24 o 
   1  13   2        1.51        2.55      1.45 o 
   3  13   2      492.34      482.34     10.58 o 
   5  13   2        3.09        0.00      2.74 o 
  -6  14   2      896.92      869.38     20.54 o 
  -4  14   2      519.83      513.50     13.23 o 
  -2  14   2     3700.68     3822.84     78.88 o 
   0  14   2     1561.23     1685.98     26.56 o 
   2  14   2     3202.43     3211.86     48.47 o 
   4  14   2     1292.14     1279.39     22.47 o 
   6  14   2      411.70      393.75     16.83 o 
  -7  15   2       64.72       69.31      6.11 o 
  -5  15   2       15.42       20.00      3.56 o 
  -3  15   2       13.37       11.45      2.71 o 
  -1  15   2       29.31       27.55      3.74 o 
   1  15   2        3.16        0.00      1.29 o 
   3  15   2       52.36       50.50      3.56 o 
   5  15   2        1.62        0.00      4.88 o 
  -6  16   2      209.62      216.10      9.12 o 
  -4  16   2      203.48      208.15     11.05 o 
  -2  16   2       65.98       42.69      6.88 o 
   0  16   2       99.22       99.22      5.57 o 
   2  16   2      178.99      189.47      6.26 o 
   4  16   2      506.96      515.87     12.00 o 
   6  16   2       32.12       38.27      7.08 o 
  -5  17   2      314.36      305.64     10.54 o 
  -3  17   2       26.12       25.31      7.41 o 
  -1  17   2       44.09       43.21     10.05 o 
   1  17   2     1400.52     1334.37     66.68 o 
   3  17   2        4.75        7.60      2.56 o 
   5  17   2      252.56      263.28     13.41 o 
  -6  18   2       89.76       71.19      7.30 o 
  -4  18   2       33.11       35.52      4.19 o 
  -2  18   2     1223.98     1271.94     31.02 o 
   0  18   2      429.80      432.24     13.83 o 
   2  18   2       25.67       37.18      3.50 o 
   4  18   2        1.28        0.00      2.41 o 
  -5  19   2       20.40       15.64      4.19 o 
  -3  19   2      107.12       92.62      6.88 o 
  -1  19   2      148.30      133.86      8.47 o 
   1  19   2       37.51       32.69      9.52 o 
   3  19   2      289.27      295.41      8.76 o 
  -4  20   2        0.19        1.06      3.74 o 
  -2  20   2      148.34      151.99      8.58 o 
   0  20   2       12.05       22.88     10.58 o 
   2  20   2       55.64       43.88      7.85 o 
   4  20   2      564.17      624.52     14.37 o 
  -3  21   2        4.46        0.00      2.99 o 
  -1  21   2        0.05        0.00      3.70 o 
   1  21   2       78.78       74.69      5.99 o 
   3  21   2       76.54       76.55      5.19 o 
  -2  22   2        0.38        0.00      2.99 o 
   0  22   2      716.78      647.41     37.58 o 
   2  22   2      120.25      142.06      8.58 o 
  -1  23   2        5.25        4.23      3.74 o 
   1  23   2      139.19      131.75     15.87 o 
   0  24   2        2.94        6.83      6.35 o 
  -8   0   3       39.69       56.07      9.52 o 
  -6   0   3     2180.01     2228.00     71.05 o 
  -4   0   3     3743.56     4035.21    172.89 o 
  -2   0   3       99.02       57.72      3.74 o 
   0   0   3     8199.52     8049.07    157.30 o 
   2   0   3      276.20      184.19      9.53 o 
   4   0   3     1380.81     1360.81     44.51 o 
   6   0   3      262.03      321.71     16.93 o 
  -7   1   3       61.53       77.37      6.73 o 
  -5   1   3       87.16       79.88      4.61 o 
  -3   1   3      173.65      128.26      3.76 o 
  -1   1   3       61.38       55.30      2.34 o 
   1   1   3      425.32      423.02      8.09 o 
   3   1   3      553.28      571.99      9.42 o 
   5   1   3      105.74      116.48      6.73 o 
   7   1   3       13.80       15.54      4.82 o 
  -8   2   3        5.99        5.35      4.25 o 
  -6   2   3      240.98      257.03     10.83 o 
  -4   2   3     4802.34     4884.92     81.98 o 
  -2   2   3      247.14      289.44      6.07 o 
   0   2   3    11332.33    11304.91    155.74 o 
   2   2   3     6666.21     7099.95     98.50 o 
   4   2   3      399.61      412.39     12.33 o 
   6   2   3     2431.31     2458.08     45.77 o 
  -7   3   3       34.06       34.50      4.45 o 
  -5   3   3       98.41       98.87      4.81 o 
  -3   3   3      419.06      368.39      7.35 o 
  -1   3   3      116.86      106.65      2.72 o 
   1   3   3      461.31      484.94      7.20 o 
   3   3   3      467.24      494.37      8.03 o 
   5   3   3      115.84      119.69      5.56 o 
   7   3   3       44.65       49.00      7.94 o 
  -8   4   3      695.21      683.29     18.49 o 
  -6   4   3      367.01      375.94     11.40 o 
  -4   4   3        9.07        4.51      1.68 o 
  -2   4   3     1039.98     1049.84     15.04 o 
   0   4   3     7117.44     7502.81    103.94 o 
   2   4   3     4692.85     5332.63     67.69 o 
   4   4   3     2070.77     2127.56     38.83 o 
   6   4   3        0.14        0.00      3.30 o 
  -7   5   3       66.07       63.77      5.68 o 
  -5   5   3       35.63       36.58      3.11 o 
  -3   5   3      740.26      681.81     10.75 o 
  -1   5   3      300.70      305.86      5.94 o 
   1   5   3       77.14       75.64      2.25 o 
   3   5   3      919.14      931.73     13.64 o 
   5   5   3      225.60      245.37     11.15 o 
   7   5   3       57.40       56.59      7.08 o 
  -8   6   3      112.78      104.55      8.23 o 
  -6   6   3       47.71       50.51      3.75 o 
  -4   6   3      538.18      610.59     12.02 o 
  -2   6   3      107.31       80.50      4.26 o 
   0   6   3     9158.98    10450.57    146.80 o 
   2   6   3     1651.54     1835.97     24.74 o 
   4   6   3      589.54      577.57     24.57 o 
   6   6   3      138.31      121.95      8.89 o 
  -7   7   3       34.01       44.17      5.57 o 
  -5   7   3       90.82       93.16      5.07 o 
  -3   7   3      190.72      197.34      4.95 o 
  -1   7   3       45.95       51.15      2.34 o 
   1   7   3      119.14      130.90      3.23 o 
   3   7   3      561.93      554.59      9.02 o 
   5   7   3      108.69      120.74     12.70 o 
   7   7   3       15.17        9.44      4.82 o 
  -8   8   3      105.31      107.94      9.52 o 
  -6   8   3      534.65      519.31     13.82 o 
  -4   8   3     1192.79     1297.27     25.07 o 
  -2   8   3      227.40      269.58      7.91 o 
   0   8   3    18008.37    18425.43    229.67 o 
   2   8   3     4534.55     4573.85     58.92 o 
   4   8   3      819.46      830.24     17.58 o 
   6   8   3     1055.37      990.22     29.09 o 
  -7   9   3       68.37       82.78     10.58 o 
  -5   9   3       67.11       69.07      5.56 o 
  -3   9   3      539.68      577.57     12.84 o 
  -1   9   3       10.80       17.47      1.68 o 
   1   9   3       45.98       52.93      3.49 o 
   3   9   3      905.39      905.14     15.81 o 
   5   9   3       90.13       97.92      7.83 o 
   7   9   3       76.95       80.52      8.58 o 
  -8  10   3      338.44      365.74     40.21 o 
  -6  10   3      277.17      287.47      9.74 o 
  -4  10   3       25.67       49.27      3.84 o 
  -2  10   3      361.94      337.74      7.79 o 
   0  10   3     1642.26     1552.44     24.09 o 
   2  10   3      733.75      794.64     12.29 o 
   4  10   3       67.78       50.64      4.95 o 
   6  10   3      138.87      147.00     10.39 o 
  -7  11   3       55.46       60.41     11.11 o 
  -5  11   3       48.82       42.33      4.28 o 
  -3  11   3       26.41       28.00      4.12 o 
  -1  11   3        0.37        0.00      1.22 o 
   1  11   3        1.26        2.79      1.27 o 
   3  11   3      231.50      234.67      6.25 o 
   5  11   3       47.91       48.54      6.33 o 
  -6  12   3      252.92      243.86      8.95 o 
  -4  12   3      300.86      310.15      9.31 o 
  -2  12   3      217.63      238.55      8.58 o 
   0  12   3      754.58      710.56     12.66 o 
   2  12   3     2194.49     2206.27     34.11 o 
   4  12   3      331.94      328.99      9.60 o 
   6  12   3      331.72      315.06     14.46 o 
  -7  13   3        0.42        2.64      3.74 o 
  -5  13   3       83.97       87.10      5.91 o 
  -3  13   3        3.79        0.00      2.24 o 
  -1  13   3       13.98       17.54      2.18 o 
   1  13   3      516.12      519.18     10.37 o 
   3  13   3       44.88       47.82      3.84 o 
   5  13   3       19.53       28.93      5.57 o 
  -6  14   3       39.71       36.62      4.45 o 
  -4  14   3       34.41       36.88      4.45 o 
  -2  14   3      501.61      527.52     25.41 o 
   0  14   3       16.16        8.24      1.68 o 
   2  14   3     1398.26     1453.64     24.12 o 
   4  14   3      260.21      241.11      8.68 o 
   6  14   3        1.63        5.45      4.82 o 
  -5  15   3        0.00        1.28      2.60 o 
  -3  15   3      329.98      343.04     12.33 o 
  -1  15   3      135.98      141.99      6.73 o 
   1  15   3       74.96       71.19      3.50 o 
   3  15   3      859.32      891.62     16.76 o 
   5  15   3      232.85      245.77     12.65 o 
  -6  16   3      364.62      388.10     12.38 o 
  -4  16   3       26.13       30.19      8.11 o 
  -2  16   3       76.28       74.84      5.57 o 
   0  16   3     3280.66     3115.26     54.64 o 
   2  16   3      220.82      241.39      6.94 o 
   4  16   3      956.63      975.21     21.78 o 
  -5  17   3       14.68       11.89      3.72 o 
  -3  17   3      443.50      453.20     16.93 o 
  -1  17   3      104.72      103.44     13.76 o 
   1  17   3        6.59        4.76      2.60 o 
   3  17   3       84.08      103.14      5.30 o 
   5  17   3       28.86       22.60      6.35 o 
  -4  18   3      151.45      131.63      8.13 o 
  -2  18   3      561.80      499.62     18.00 o 
   0  18   3     5987.85     5747.39    116.61 o 
   2  18   3     1977.44     1970.34     32.21 o 
   4  18   3     1064.97     1075.94     24.21 o 
  -5  19   3       41.04       45.83      6.35 o 
  -3  19   3        0.03        2.64      2.99 o 
  -1  19   3       79.44       81.13      6.33 o 
   1  19   3        8.76       14.20      5.13 o 
   3  19   3      353.43      382.99     10.19 o 
  -4  20   3      314.22      324.23     13.41 o 
  -2  20   3      363.85      321.18     12.33 o 
   0  20   3      431.37      478.50     15.33 o 
   2  20   3       75.20       83.54      4.80 o 
   4  20   3       54.52       59.40      7.62 o 
  -3  21   3        6.74        8.94      4.06 o 
  -1  21   3       80.56       72.51      7.41 o 
   1  21   3        2.13        0.00      2.99 o 
   3  21   3       53.80       56.19      4.67 o 
  -2  22   3       10.88       19.37      4.82 o 
   0  22   3      156.16      173.84     10.05 o 
   2  22   3      127.70      113.19      6.92 o 
  -1  23   3       99.79      101.98      7.83 o 
   1  23   3       56.88       70.80     12.17 o 
  -8   0   4      231.98      216.93     15.87 o 
  -6   0   4        2.39        8.46      5.29 o 
  -4   0   4    51592.70    52711.28   1050.88 o 
  -2   0   4     2268.02     2461.48     51.10 o 
   0   0   4     2291.00     2226.14     45.09 o 
   2   0   4    27326.24    27313.80    755.96 o 
   4   0   4     2896.06     2891.60     87.05 o 
   6   0   4     7479.64     7368.07    213.01 o 
  -7   1   4      162.75      155.61      8.98 o 
  -5   1   4      439.64      452.30     14.97 o 
  -3   1   4       63.33       69.08      3.17 o 
  -1   1   4    10356.14     9779.01    135.61 o 
   1   1   4     1235.50     1216.77     21.13 o 
   3   1   4       81.57       74.60      4.49 o 
   5   1   4      273.85      287.44     10.48 o 
   7   1   4       21.09       32.90      6.07 o 
  -8   2   4      217.96      227.52     12.53 o 
  -6   2   4        1.22        0.00      2.99 o 
  -4   2   4        2.33        0.00      3.44 o 
  -2   2   4      163.92      189.48      4.76 o 
   0   2   4     2299.33     2447.53     55.93 o 
   2   2   4     2128.68     1938.15     41.65 o 
   4   2   4      195.69      177.38      7.83 o 
   6   2   4      446.96      468.56     18.64 o 
  -7   3   4      359.00      375.39     10.44 o 
  -5   3   4      122.05      112.28      7.08 o 
  -3   3   4       15.84       18.60      2.69 o 
  -1   3   4     7978.21     7057.38    283.22 o 
   1   3   4      686.62      648.26      9.44 o 
   3   3   4       15.88       16.59      2.29 o 
   5   3   4      238.93      244.91      8.38 o 
   7   3   4       42.67       47.96     10.58 o 
  -8   4   4        0.25        0.00      3.34 o 
  -6   4   4       70.42       66.92      5.27 o 
  -4   4   4       66.15       87.84      3.08 o 
  -2   4   4     1032.63     1034.22     15.24 o 
   0   4   4    10731.30    11154.22    154.12 o 
   2   4   4       11.18        4.26      4.03 o 
   4   4   4        0.72        3.94      2.29 o 
   6   4   4       59.66       57.61      6.85 o 
  -7   5   4      429.60      449.24     13.61 o 
  -5   5   4      144.71      141.49      6.50 o 
  -3   5   4        2.92        5.80      1.30 o 
  -1   5   4     7370.73     7352.81     92.78 o 
   1   5   4     1423.53     1502.08     20.30 o 
   3   5   4      130.17      134.69      5.43 o 
   5   5   4      202.68      210.06     19.58 o 
   7   5   4       31.75       20.50      8.46 o 
  -8   6   4      271.88      241.45     14.26 o 
  -6   6   4      166.61      169.62      7.72 o 
  -4   6   4     3194.88     3223.81     43.53 o 
  -2   6   4      726.35      654.48     11.47 o 
   0   6   4       68.07       55.10      2.14 o 
   2   6   4     2573.63     2639.66     34.89 o 
   4   6   4     1522.92     1532.20     29.78 o 
   6   6   4      250.77      235.29     12.19 o 
  -7   7   4      304.83      336.41     13.83 o 
  -5   7   4      355.58      350.47      8.78 o 
  -3   7   4       28.12       31.13      3.35 o 
  -1   7   4     9220.46     8949.49    126.33 o 
   1   7   4      910.87      932.27     13.57 o 
   3   7   4      210.33      205.76      5.24 o 
   5   7   4      411.59      422.35     15.97 o 
   7   7   4       34.68       36.11      6.61 o 
  -8   8   4       13.83       22.70      5.82 o 
  -6   8   4        0.33        3.70      2.99 o 
  -4   8   4      661.89      543.99     12.81 o 
  -2   8   4       23.94       36.57      2.10 o 
   0   8   4      179.17      189.14      5.01 o 
   2   8   4      300.12      281.52      5.51 o 
   4   8   4       97.48       98.47      7.37 o 
   6   8   4       78.94       87.31      8.13 o 
  -7   9   4      150.33      151.66      9.64 o 
  -5   9   4      148.03      143.06     10.43 o 
  -3   9   4        4.94        7.83      1.63 o 
  -1   9   4     3451.65     3413.28     49.43 o 
   1   9   4      149.56      162.09      3.98 o 
   3   9   4       67.52       61.93      3.84 o 
   5   9   4       99.62       98.22      8.13 o 
  -8  10   4      151.86      151.39     10.08 o 
  -6  10   4       44.21       39.96      6.88 o 
  -4  10   4    10567.65    10628.74    175.32 o 
  -2  10   4        8.63       10.39      1.98 o 
   0  10   4        2.26        0.49      1.07 o 
   2  10   4    10925.61    10770.23    135.93 o 
   4  10   4      694.63      780.53     23.50 o 
   6  10   4     1703.12     1538.76     41.45 o 
  -7  11   4      124.63      111.59      8.23 o 
  -5  11   4      319.17      296.75     12.87 o 
  -3  11   4        7.53        6.35      2.99 o 
  -1  11   4     2534.52     2431.01     32.72 o 
   1  11   4      470.12      504.98     10.14 o 
   3  11   4       68.01       63.85      4.06 o 
   5  11   4      163.73      161.72     10.08 o 
  -6  12   4       26.33       24.87      6.35 o 
  -4  12   4     1173.42     1207.79     24.65 o 
  -2  12   4       29.72       50.09      4.49 o 
   0  12   4     2864.53     2722.20     72.71 o 
   2  12   4     1960.89     1862.78     29.54 o 
   4  12   4      103.45       75.97      7.08 o 
   6  12   4       44.55       43.08      6.85 o 
  -7  13   4      133.44      127.03      9.15 o 
  -5  13   4       76.39       67.18      8.35 o 
  -3  13   4       39.86       48.62      4.82 o 
  -1  13   4     1837.53     1811.78     36.20 o 
   1  13   4        2.81        1.18      2.02 o 
   3  13   4        2.19        5.58      2.42 o 
   5  13   4       90.68       96.00      8.39 o 
  -6  14   4       97.64       95.98     13.23 o 
  -4  14   4        0.08        0.00      2.99 o 
  -2  14   4      453.92      490.45     23.82 o 
   0  14   4     3243.82     3299.88     57.06 o 
   2  14   4      559.54      562.10     13.68 o 
   4  14   4      188.86      175.82     11.64 o 
  -5  15   4       59.21       70.13      5.27 o 
  -3  15   4        5.37        7.17      3.30 o 
  -1  15   4     1021.70      966.48     23.93 o 
   1  15   4      697.31      690.24     13.33 o 
   3  15   4       34.68       29.21      3.84 o 
   5  15   4       97.83       96.68      8.88 o 
  -6  16   4       42.20       53.20     12.17 o 
  -4  16   4      141.95      135.91      7.83 o 
  -2  16   4       13.81        7.17      3.30 o 
   0  16   4        1.52        8.99      2.60 o 
   2  16   4     2346.00     2303.61     36.56 o 
   4  16   4      972.07      981.30     29.08 o 
  -5  17   4       41.75       37.72      5.57 o 
  -3  17   4       42.91       48.83      5.57 o 
  -1  17   4     3864.67     3782.26     79.19 o 
   1  17   4      329.97      337.30      8.76 o 
   3  17   4      426.82      427.92     15.30 o 
  -4  18   4     2540.73     2398.17     54.67 o 
  -2  18   4      751.83      745.19     20.92 o 
   0  18   4      189.29      214.00      7.90 o 
   2  18   4       22.05       17.23      2.96 o 
   4  18   4       50.74       44.60      7.08 o 
  -5  19   4      282.29      277.42     13.76 o 
  -3  19   4       30.86       37.03      5.24 o 
  -1  19   4      410.09      397.89     13.83 o 
   1  19   4       15.09       11.92      3.34 o 
   3  19   4        0.41        3.33      3.08 o 
  -4  20   4      539.53      554.55     21.70 o 
  -2  20   4       23.02       29.81      4.82 o 
   0  20   4       11.53        6.77      5.82 o 
   2  20   4     1747.38     1829.41     31.28 o 
  -3  21   4        5.41        5.96      4.06 o 
  -1  21   4      181.33      173.38      9.33 o 
   1  21   4        1.12        6.63      3.34 o 
  -2  22   4      578.63      528.36     17.92 o 
   0  22   4       47.72       62.32      6.33 o 
  -1  23   4      827.91      825.96     24.25 o 
  -8   0   5      856.98      851.22     37.06 o 
  -6   0   5     1288.73     1269.13     45.55 o 
  -4   0   5       97.82       94.78      5.99 o 
  -2   0   5    12088.63    11875.58    295.22 o 
   0   0   5       16.75       23.84      3.17 o 
   2   0   5     7705.33     7376.02    208.51 o 
   4   0   5     1224.51     1199.20     41.32 o 
   6   0   5       74.54       88.88      9.52 o 
  -7   1   5       24.38       28.00      9.52 o 
  -5   1   5      962.63      930.04     30.72 o 
  -3   1   5      252.76      233.53      6.20 o 
  -1   1   5      273.03      273.66      5.21 o 
   1   1   5     2874.94     2771.84     46.15 o 
   3   1   5       19.83       23.47      2.99 o 
   5   1   5       95.96       95.33      6.73 o 
   7   1   5       18.82       14.51      5.08 o 
  -8   2   5      167.66      186.15     21.69 o 
  -6   2   5     1949.34     1931.68     45.35 o 
  -4   2   5       82.98       89.85      4.43 o 
  -2   2   5    11476.03    10970.16    152.52 o 
   0   2   5      815.02      988.11     12.79 o 
   2   2   5     1623.41     1683.16     37.11 o 
   4   2   5     5312.16     5265.73    144.16 o 
   6   2   5        3.51        1.41      3.05 o 
  -7   3   5       16.52       12.79      3.11 o 
  -5   3   5     1529.20     1485.77     35.59 o 
  -3   3   5       75.14       75.75      3.55 o 
  -1   3   5      275.21      237.22     12.45 o 
   1   3   5     2320.87     2269.63     29.87 o 
   3   3   5       28.89       34.61      3.34 o 
   5   3   5      136.12      133.37      8.99 o 
   7   3   5       10.70        3.35      5.29 o 
  -8   4   5        0.10        0.00      3.24 o 
  -6   4   5        7.47        9.09      3.22 o 
  -4   4   5      383.75      367.95      8.83 o 
  -2   4   5       66.88       79.56      3.79 o 
   0   4   5     7599.76     7614.87    207.26 o 
   2   4   5     1267.21     1365.18     26.05 o 
   4   4   5        1.54        1.64      2.29 o 
   6   4   5        1.12        3.17      7.41 o 
  -7   5   5       38.42       42.18      5.07 o 
  -5   5   5     1844.65     1708.07     33.59 o 
  -3   5   5        5.60       10.75      2.12 o 
  -1   5   5      608.75      614.69     10.83 o 
   1   5   5     2715.54     2674.84     35.03 o 
   3   5   5        0.00        2.12      2.07 o 
   5   5   5      155.92      155.56     13.76 o 
  -8   6   5       69.00       69.13      6.29 o 
  -6   6   5      119.54      122.39      7.11 o 
  -4   6   5        9.42        5.70      1.94 o 
  -2   6   5      214.09      235.29      5.90 o 
   0   6   5      234.55      341.72      6.97 o 
   2   6   5        8.92        6.97      1.98 o 
   4   6   5      577.19      527.80     18.11 o 
   6   6   5       88.33       94.35      8.13 o 
  -7   7   5       17.28       19.44      3.84 o 
  -5   7   5     1172.95     1071.43     23.41 o 
  -3   7   5       63.83       71.40      3.50 o 
  -1   7   5      256.12      252.51      5.18 o 
   1   7   5     2016.73     1946.26     26.57 o 
   3   7   5        6.86        6.70      4.16 o 
   5   7   5      100.75       88.68      7.83 o 
  -8   8   5      252.15      273.51     13.41 o 
  -6   8   5      719.65      716.16     21.67 o 
  -4   8   5       23.73       27.13      4.23 o 
  -2   8   5    15584.92    14797.62    205.44 o 
   0   8   5      974.40      955.96     14.17 o 
   2   8   5     1839.88     1880.56     30.91 o 
   4   8   5     2484.14     2243.82     53.10 o 
   6   8   5       47.91       45.37      6.61 o 
  -7   9   5        5.82       10.05      4.49 o 
  -5   9   5     1220.79     1173.25     29.93 o 
  -3   9   5      187.03      189.79      6.18 o 
  -1   9   5      100.79      102.73      4.14 o 
   1   9   5     2670.50     2649.36     35.32 o 
   3   9   5        1.87        2.96      3.70 o 
   5   9   5      257.45      237.80     14.82 o 
  -6  10   5        7.70        1.06      3.74 o 
  -4  10   5       74.77       76.71      6.35 o 
  -2  10   5     4860.49     4591.81     66.23 o 
   0  10   5      996.02     1039.38     17.58 o 
   2  10   5     1281.28     1208.74     20.29 o 
   4  10   5       80.28      119.37      8.58 o 
   6  10   5       30.27       26.81      6.07 o 
  -7  11   5       27.81       37.50      7.41 o 
  -5  11   5      450.45      434.46     22.76 o 
  -3  11   5       75.07       75.46      5.57 o 
  -1  11   5      262.99      244.89     14.54 o 
   1  11   5      830.38      811.08     12.90 o 
   3  11   5       47.93       48.29      5.99 o 
   5  11   5        6.22        5.91      4.30 o 
  -6  12   5      155.28      148.79     20.10 o 
  -4  12   5      166.21      185.97      8.89 o 
  -2  12   5     2006.78     1894.25     41.97 o 
   0  12   5      686.73      712.59     11.80 o 
   2  12   5     1095.98     1115.44     24.93 o 
   4  12   5      563.07      502.22     17.92 o 
  -7  13   5        3.93        5.82      4.49 o 
  -5  13   5      582.92      584.64     18.67 o 
  -3  13   5       79.94       79.48      5.99 o 
  -1  13   5       37.51       38.82      4.28 o 
   1  13   5      428.28      438.67     11.33 o 
   3  13   5       51.38       47.73      7.41 o 
   5  13   5       19.43       20.90      5.85 o 
  -6  14   5       36.60       37.04      5.57 o 
  -4  14   5      214.79      225.89     10.40 o 
  -2  14   5     1265.69     1238.98     29.94 o 
   0  14   5     2488.24     2438.39     33.53 o 
   2  14   5      220.86      188.53     10.02 o 
   4  14   5       37.83       49.64      6.61 o 
  -5  15   5      754.72      721.91     22.00 o 
  -3  15   5        0.47        0.53      2.99 o 
  -1  15   5      414.52      401.95     29.11 o 
   1  15   5     1620.89     1664.93     33.04 o 
   3  15   5       69.44       72.17      9.52 o 
   5  15   5      103.17      102.09     11.11 o 
  -6  16   5       63.72       79.21     11.11 o 
  -4  16   5       16.51       16.74      4.06 o 
  -2  16   5      405.92      385.83     28.58 o 
   0  16   5       76.54       79.08      8.94 o 
   2  16   5      281.10      312.78     10.04 o 
   4  16   5       12.98       24.40      5.85 o 
  -5  17   5      811.72      827.25     31.23 o 
  -3  17   5        8.92       10.05      3.74 o 
  -1  17   5       96.83      106.71      9.52 o 
   1  17   5      298.65      304.61     10.19 o 
   3  17   5       13.76       21.09      5.57 o 
  -4  18   5       99.07       90.18      7.37 o 
  -2  18   5     5308.50     5122.78    105.94 o 
   0  18   5      738.10      745.76     17.43 o 
   2  18   5     1683.34     1733.40     34.56 o 
  -5  19   5       91.88      104.85      8.58 o 
  -3  19   5      229.88      231.76     10.83 o 
  -1  19   5       13.75        7.41      3.74 o 
   1  19   5      911.54      911.43     20.66 o 
   3  19   5        0.54        0.00      4.30 o 
  -4  20   5      191.55      195.46     32.27 o 
  -2  20   5     1061.49     1121.03     29.51 o 
   0  20   5      171.36      173.81      8.89 o 
   2  20   5      411.11      447.94     13.51 o 
  -3  21   5      109.27      103.07      8.13 o 
  -1  21   5       53.63       66.63      6.33 o 
   1  21   5      207.03      212.97      8.79 o 
  -2  22   5       13.19        8.82      4.30 o 
   0  22   5      267.15      247.07     14.29 o 
  -8   0   6       69.59       74.06     10.58 o 
  -6   0   6     5793.94     5628.43    165.98 o 
  -4   0   6       80.38      122.01      6.73 o 
  -2   0   6     1220.51     1174.84     27.35 o 
   0   0   6    10847.53    11128.91    218.05 o 
   2   0   6       74.39      104.75      8.46 o 
   4   0   6    10979.27    10875.60    307.98 o 
   6   0   6       16.83       12.70      6.35 o 
  -7   1   6       13.76       23.90      7.41 o 
  -5   1   6        1.38        3.17      2.44 o 
  -3   1   6       59.86       49.94      3.01 o 
  -1   1   6      504.10      498.80      8.59 o 
   1   1   6      240.77      219.09      8.23 o 
   3   1   6      406.70      372.59     11.98 o 
   5   1   6       99.05      104.54      8.46 o 
  -8   2   6       44.39       43.97      6.73 o 
  -6   2   6      366.40      369.90     14.22 o 
  -4   2   6       62.13       70.07      3.82 o 
  -2   2   6     2295.21     2297.02     34.63 o 
   0   2   6        2.88        0.33      1.07 o 
   2   2   6      788.96      762.13     23.30 o 
   4   2   6      477.59      455.87     12.41 o 
   6   2   6      284.99      277.06     15.87 o 
  -7   3   6        8.42        9.87      3.66 o 
  -5   3   6       17.17       20.38      4.17 o 
  -3   3   6       58.11       46.12      4.76 o 
  -1   3   6      507.02      516.78      9.15 o 
   1   3   6      146.28      149.27      5.68 o 
   3   3   6      274.59      271.29     10.06 o 
   5   3   6       81.07       88.95      5.83 o 
  -8   4   6       24.71       14.60      4.54 o 
  -6   4   6       74.15       60.90      5.27 o 
  -4   4   6      498.88      462.20      8.40 o 
  -2   4   6     3454.67     3486.71     46.34 o 
   0   4   6      421.73      428.99      7.42 o 
   2   4   6     2007.32     1915.91     35.61 o 
   4   4   6      287.36      268.13      9.00 o 
   6   4   6      158.01      161.81     10.68 o 
  -7   5   6        1.86        1.41      3.05 o 
  -5   5   6       28.18       26.17      3.11 o 
  -3   5   6      141.93      124.05      4.23 o 
  -1   5   6       89.23       86.15      3.00 o 
   1   5   6      377.47      365.79      9.53 o 
   3   5   6      227.46      204.81      7.43 o 
   5   5   6       79.07       86.47      7.62 o 
  -8   6   6       15.76       16.35      4.85 o 
  -6   6   6       93.57       78.51      5.88 o 
  -4   6   6       10.77        9.69      2.05 o 
  -2   6   6      257.02      267.36      6.60 o 
   0   6   6      314.34      336.85     12.19 o 
   2   6   6        0.91        0.00      3.20 o 
   4   6   6      139.74      134.19      6.50 o 
   6   6   6        0.74        1.41      4.30 o 
  -7   7   6        9.69        6.81      3.42 o 
  -5   7   6        8.75       10.46      3.71 o 
  -3   7   6      467.01      404.62     11.61 o 
  -1   7   6      206.67      224.54      5.94 o 
   1   7   6      334.14      317.82      7.29 o 
   3   7   6      624.11      603.12     14.72 o 
   5   7   6       29.13       27.95     14.28 o 
  -8   8   6       13.82       10.05      5.82 o 
  -6   8   6       24.03       25.48      5.29 o 
  -4   8   6       10.45        7.76      3.30 o 
  -2   8   6      563.59      554.41     10.96 o 
   0   8   6       94.91       99.00      3.65 o 
   2   8   6      445.22      455.10     15.98 o 
   4   8   6       49.58       26.27      5.57 o 
   6   8   6       57.42       46.39      7.37 o 
  -7   9   6        1.72        2.40      4.06 o 
  -5   9   6        6.47        8.75      4.06 o 
  -3   9   6       42.79       41.30      2.87 o 
  -1   9   6      428.63      429.83      8.14 o 
   1   9   6      172.67      173.16      5.46 o 
   3   9   6      134.33      138.39      8.99 o 
   5   9   6       93.57       92.44      8.58 o 
  -6  10   6      994.11      964.69     34.94 o 
  -4  10   6      184.26      181.11     14.81 o 
  -2  10   6       13.76        9.30      1.86 o 
   0  10   6     5950.50     5987.28     77.16 o 
   2  10   6        3.75       12.14      3.22 o 
   4  10   6     2542.50     2441.82     58.35 o 
  -7  11   6        9.28        8.99      4.49 o 
  -5  11   6       12.08       12.54     10.05 o 
  -3  11   6       29.34       26.78      4.06 o 
  -1  11   6      121.86      121.33      3.91 o 
   1  11   6       91.77       89.77      4.18 o 
   3  11   6      299.39      304.58     16.93 o 
   5  11   6       82.51       84.38      8.58 o 
  -6  12   6       19.51       22.31      5.24 o 
  -4  12   6        3.38        3.64      3.30 o 
  -2  12   6     2859.01     2820.59     42.81 o 
   0  12   6      381.73      387.80      9.12 o 
   2  12   6      279.77      381.45     14.16 o 
   4  12   6       36.02       66.08      7.08 o 
  -7  13   6        3.40        4.23      4.49 o 
  -5  13   6        0.17        2.47      3.30 o 
  -3  13   6      101.17      112.47      7.08 o 
  -1  13   6      509.13      494.90     11.94 o 
   1  13   6        1.65        2.72      2.60 o 
   3  13   6      137.66      140.50     22.75 o 
   5  13   6       10.92       10.79      6.88 o 
  -6  14   6       53.10       63.47      8.99 o 
  -4  14   6      124.28      127.35      7.83 o 
  -2  14   6     1437.04     1435.40     50.85 o 
   0  14   6      957.18      914.41     14.91 o 
   2  14   6     1462.92     1473.84     37.78 o 
   4  14   6      357.68      340.93     15.22 o 
  -5  15   6       30.01       30.23      5.08 o 
  -3  15   6        6.08        5.92      4.76 o 
  -1  15   6       22.64       22.03      3.08 o 
   1  15   6      132.57      135.56      6.45 o 
   3  15   6       91.77       94.50      8.13 o 
  -6  16   6       88.41       92.25      8.13 o 
  -4  16   6      181.72      176.40      9.64 o 
  -2  16   6       28.61       32.30      4.49 o 
   0  16   6     1274.47     1371.50     23.62 o 
   2  16   6      275.02      293.98     13.08 o 
   4  16   6       12.39       17.46      5.85 o 
  -5  17   6        0.29        4.76      3.74 o 
  -3  17   6      608.74      635.68     50.81 o 
  -1  17   6       22.18       26.82      4.30 o 
   1  17   6      423.57      446.86     12.75 o 
   3  17   6      100.58       92.36      8.39 o 
  -4  18   6      434.90      415.34     15.22 o 
  -2  18   6      389.55      410.87     26.46 o 
   0  18   6      100.54      109.26      6.05 o 
   2  18   6      150.13      190.32     11.15 o 
  -3  19   6        0.18        1.06      3.74 o 
  -1  19   6      250.24      256.88     11.15 o 
   1  19   6        7.67       18.07      4.82 o 
  -2  20   6       32.51       21.61      4.82 o 
   0  20   6      890.06      966.38     22.10 o 
  -1  21   6      114.94      123.95     25.92 o 
  -8   0   7      708.67      520.82     27.52 o 
  -6   0   7       14.31       12.70      6.35 o 
  -4   0   7      811.91      790.76     21.71 o 
  -2   0   7      296.07      267.93      9.33 o 
   0   0   7     3910.89     3847.71    112.70 o 
   2   0   7     2584.16     2511.34     77.45 o 
   4   0   7      317.90      280.45     15.87 o 
   6   0   7      285.88      295.91     14.23 o 
  -7   1   7       16.79       17.17      4.82 o 
  -5   1   7       29.50       37.63      3.41 o 
  -3   1   7       40.07       42.33      3.17 o 
  -1   1   7      174.30      159.68      4.31 o 
   1   1   7       14.62        8.99      2.99 o 
   3   1   7       14.19       13.65      5.29 o 
   5   1   7      209.77      199.49      8.43 o 
  -8   2   7      473.50      440.93     22.76 o 
  -6   2   7      142.55      135.38      8.98 o 
  -4   2   7      133.57      142.59      5.41 o 
  -2   2   7      233.19      229.22      6.20 o 
   0   2   7        6.32        8.82      2.44 o 
   2   2   7     7541.53     7165.61    120.95 o 
   4   2   7      151.06      149.90      6.92 o 
   6   2   7      212.92      211.78     11.69 o 
  -7   3   7        3.10        4.83      2.75 o 
  -5   3   7        0.22        3.62      2.01 o 
  -3   3   7        4.07        1.59      1.80 o 
  -1   3   7       90.83       89.33      2.94 o 
   1   3   7        2.35        0.00      1.98 o 
   3   3   7       23.19       26.71      3.56 o 
   5   3   7      172.07      172.03     17.31 o 
  -8   4   7        6.73        1.87      3.56 o 
  -6   4   7       73.02       77.81      5.88 o 
  -4   4   7      244.09      213.40      6.13 o 
  -2   4   7     1850.72     1875.26     26.52 o 
   0   4   7     2714.37     2776.81     48.52 o 
   2   4   7       23.53       27.88      3.34 o 
   4   4   7       30.37       22.78      3.66 o 
  -7   5   7       10.76       14.09      4.04 o 
  -5   5   7        9.66        4.79      2.59 o 
  -3   5   7       27.99       26.06      2.37 o 
  -1   5   7      164.75      162.70      5.05 o 
   1   5   7       32.86       31.71      3.22 o 
   3   5   7       35.62       38.77      4.19 o 
   5   5   7      178.58      166.72     17.46 o 
  -8   6   7       95.26      102.55      8.25 o 
  -6   6   7        1.98        0.00      2.60 o 
  -4   6   7     1165.06     1076.22     19.84 o 
  -2   6   7      490.10      550.41     10.96 o 
   0   6   7      182.59      181.47      5.37 o 
   2   6   7      921.26      824.98     18.42 o 
   4   6   7      155.99      115.14      6.37 o 
  -7   7   7        1.21        4.23      3.42 o 
  -5   7   7        1.44        0.00      2.44 o 
  -3   7   7        2.66        6.31      2.01 o 
  -1   7   7      131.97      125.38      3.89 o 
   1   7   7       13.67       16.40      3.05 o 
   3   7   7       36.83       46.98      4.19 o 
   5   7   7      141.14      155.27     10.39 o 
  -6   8   7       22.23       20.51      4.82 o 
  -4   8   7      786.41      759.35     15.05 o 
  -2   8   7       93.85       66.26      3.97 o 
   0   8   7      105.03      107.35      5.27 o 
   2   8   7     3816.73     3463.62     61.82 o 
   4   8   7      490.26      482.44     17.92 o 
  -7   9   7        0.07        0.00      4.06 o 
  -5   9   7       37.48       44.98      6.88 o 
  -3   9   7       16.96       16.41      2.41 o 
  -1   9   7      305.81      319.80      7.77 o 
   1   9   7        1.93        6.27      2.60 o 
   3   9   7      118.50      106.66      8.13 o 
   5   9   7      188.05      203.21     11.90 o 
  -6  10   7        4.53        8.90      6.88 o 
  -4  10   7      219.21      246.80     10.83 o 
  -2  10   7      141.20      121.51      4.72 o 
   0  10   7      545.96      522.21     12.59 o 
   2  10   7       10.72       36.51      4.36 o 
   4  10   7       40.85       33.04      6.88 o 
  -7  11   7       25.60       21.72      5.57 o 
  -5  11   7        2.21        2.33      6.88 o 
  -3  11   7        6.24        6.92      2.80 o 
  -1  11   7       10.98       20.52      4.80 o 
   1  11   7       10.63       12.81      3.22 o 
   3  11   7        9.18        3.17      4.06 o 
  -6  12   7      136.77      124.77      8.89 o 
  -4  12   7       33.83       25.87      6.35 o 
  -2  12   7      425.32      419.64      9.59 o 
   0  12   7      272.68      251.75      7.24 o 
   2  12   7      684.73      673.93     21.25 o 
   4  12   7       79.09       67.85      7.83 o 
  -5  13   7        1.20        0.00      3.30 o 
  -3  13   7      142.78      132.72     16.93 o 
  -1  13   7        1.43        0.00      2.41 o 
   1  13   7       12.17       13.41      6.88 o 
   3  13   7        0.26        0.00      3.74 o 
  -6  14   7       39.85       41.64     11.64 o 
  -4  14   7       18.37       18.96      4.82 o 
  -2  14   7     1495.57     1412.95     34.03 o 
   0  14   7      891.84      895.39     17.03 o 
   2  14   7      159.78      156.77      9.64 o 
   4  14   7      104.52      104.65      9.33 o 
  -5  15   7        1.24        0.00      6.35 o 
  -3  15   7       96.35       82.32      6.88 o 
  -1  15   7      281.16      277.09      9.00 o 
   1  15   7      100.86       96.57      7.41 o 
   3  15   7       36.83       47.01      7.08 o 
  -4  16   7      931.83      965.24     27.26 o 
  -2  16   7      232.55      225.90      9.92 o 
   0  16   7      310.03      346.60     10.75 o 
   2  16   7        0.04        0.21      3.52 o 
  -5  17   7       21.91       34.22      9.52 o 
  -3  17   7        0.04        2.00      3.70 o 
  -1  17   7        1.09        2.47      3.30 o 
   1  17   7        1.69        0.00      4.76 o 
  -4  18   7      562.67      570.35     39.16 o 
  -2  18   7      195.10      165.24      8.89 o 
   0  18   7      484.55      525.12     18.23 o 
   2  18   7        9.40        0.00      4.30 o 
  -3  19   7       21.29       25.70      5.08 o 
  -1  19   7      219.68      228.16     13.76 o 
   1  19   7        4.98        1.06      7.41 o 
  -2  20   7       31.13       25.57      5.08 o 
   0  20   7      166.08      202.35     11.58 o 
  -6   0   8        9.20       10.58      6.35 o 
  -4   0   8       79.41       83.02      6.73 o 
  -2   0   8     4912.05     4757.93     97.40 o 
   0   0   8      702.76      685.05     26.47 o 
   2   0   8     7695.33     7453.83    214.28 o 
   4   0   8       83.20       67.72      8.46 o 
  -7   1   8        1.15        0.10      4.76 o 
  -5   1   8      271.31      287.14     11.15 o 
  -3   1   8       16.92       16.64      2.65 o 
  -1   1   8       57.37       53.23      3.04 o 
   1   1   8      734.26      695.13     19.47 o 
   3   1   8      221.16      229.28     12.70 o 
   5   1   8       60.80       69.03      6.79 o 
  -6   2   8       36.97       49.09      4.89 o 
  -4   2   8      163.16      164.17      7.48 o 
  -2   2   8      674.00      629.82     12.43 o 
   0   2   8      742.87      705.37     15.68 o 
   2   2   8      331.32      329.31     10.44 o 
   4   2   8      178.40      180.98      8.17 o 
  -7   3   8        1.20        0.67      2.87 o 
  -5   3   8      312.85      341.10      9.52 o 
  -3   3   8       48.39       43.18      2.95 o 
  -1   3   8       30.66       27.72      3.22 o 
   1   3   8      421.73      408.96     11.19 o 
   3   3   8      171.53      168.52      7.42 o 
   5   3   8       31.27       27.77      4.80 o 
  -6   4   8      122.68      107.52      5.78 o 
  -4   4   8     1863.27     1832.50     27.55 o 
  -2   4   8       93.10       95.12      5.07 o 
   0   4   8        0.79        0.00      2.18 o 
   2   4   8      607.26      619.37     15.21 o 
   4   4   8      208.41      214.30      8.79 o 
  -7   5   8        2.40        0.00      3.22 o 
  -5   5   8      361.15      392.65      9.35 o 
  -3   5   8      191.25      190.43      5.66 o 
  -1   5   8        2.07        2.82      2.44 o 
   1   5   8      371.19      368.96     10.75 o 
   3   5   8      160.06      182.24      7.68 o 
   5   5   8       40.87       39.78      7.94 o 
  -6   6   8        0.12        0.00      3.05 o 
  -4   6   8       22.57       23.93      2.79 o 
  -2   6   8      528.41      521.09     13.03 o 
   0   6   8      632.72      627.95     15.07 o 
   2   6   8        1.05        0.00      2.60 o 
   4   6   8       14.83       21.30      5.24 o 
  -7   7   8        0.09        4.58      3.66 o 
  -5   7   8      458.45      458.01     13.42 o 
  -3   7   8       36.29       35.81      3.28 o 
  -1   7   8        3.19        0.77      3.31 o 
   1   7   8      825.04      814.31     19.48 o 
   3   7   8      247.49      250.16      9.00 o 
  -6   8   8        0.88        2.12      3.74 o 
  -4   8   8        2.15        2.99      1.69 o 
  -2   8   8      113.94       94.65      4.29 o 
   0   8   8      424.05      410.80     11.40 o 
   2   8   8        4.29        0.00      2.60 o 
   4   8   8        0.06        0.00      4.06 o 
  -7   9   8        0.40        2.31      4.06 o 
  -5   9   8      152.57      162.04      9.33 o 
  -3   9   8        4.24        5.07      2.22 o 
  -1   9   8       20.52       19.22      3.22 o 
   1   9   8      222.86      247.64      8.91 o 
   3   9   8       66.19       76.61      7.41 o 
  -6  10   8      104.54       91.16      8.23 o 
  -4  10   8       99.59       86.14      5.88 o 
  -2  10   8     3276.80     3229.43     48.91 o 
   0  10   8      412.89      424.59     37.38 o 
   2  10   8     1787.12     1653.93     33.13 o 
   4  10   8      575.87      588.46     21.24 o 
  -5  11   8      104.52      107.61     12.17 o 
  -3  11   8       33.74       34.59      5.24 o 
  -1  11   8       36.29       32.64      4.95 o 
   1  11   8      451.95      445.47     12.59 o 
   3  11   8       63.29       76.21     12.17 o 
  -6  12   8        0.16        4.76      4.49 o 
  -4  12   8      773.04      759.82     22.00 o 
  -2  12   8      421.33      414.52     14.97 o 
   0  12   8       97.23       87.32     12.17 o 
   2  12   8        7.16       14.81      4.82 o 
  -5  13   8      241.26      249.86     32.80 o 
  -3  13   8        3.23        9.52      3.74 o 
  -1  13   8       81.83       68.02      5.06 o 
   1  13   8      195.39      184.86     12.17 o 
   3  13   8      134.71      127.34     10.58 o 
  -4  14   8     1345.57     1385.96     35.10 o 
  -2  14   8       83.44       90.36      8.63 o 
   0  14   8       89.56       87.67      7.41 o 
   2  14   8      430.43      411.30     15.97 o 
  -5  15   8       49.44       57.78      6.61 o 
  -3  15   8      241.59      245.71     11.15 o 
  -1  15   8        2.59        5.29      5.82 o 
   1  15   8      111.37      124.76     13.23 o 
  -4  16   8        0.66       10.40      4.30 o 
  -2  16   8      989.53     1005.42     26.83 o 
   0  16   8      842.54      904.14     34.94 o 
   2  16   8      100.91      141.57      9.64 o 
  -3  17   8        4.99        4.52      4.06 o 
  -1  17   8       28.49       41.26      8.46 o 
   1  17   8      155.80      140.60      9.64 o 
  -2  18   8        6.83        5.48      8.99 o 
  -6   0   9     1179.22     1090.95     51.89 o 
  -4   0   9       39.15       34.89     10.05 o 
  -2   0   9     2141.48     2259.42     53.02 o 
   0   0   9     1764.01     1842.03     60.41 o 
   2   0   9      335.24      346.07     17.99 o 
   4   0   9      354.51      334.42     19.05 o 
  -7   1   9       72.91       74.17     11.11 o 
  -5   1   9        5.02        2.18      2.48 o 
  -3   1   9      951.24      931.18     22.16 o 
  -1   1   9       10.24        4.35      8.46 o 
   1   1   9       42.96       47.37      5.24 o 
   3   1   9       76.80       65.22      5.32 o 
  -6   2   9      392.50      390.96     14.54 o 
  -4   2   9        1.07        0.00      2.22 o 
  -2   2   9       69.57       73.11      3.67 o 
   0   2   9     6101.38     6180.08    127.20 o 
   2   2   9      303.32      310.03     10.29 o 
   4   2   9      229.90      197.24     10.13 o 
  -7   3   9       20.67       24.32      4.45 o 
  -5   3   9        4.43        3.98      2.06 o 
  -3   3   9      791.38      792.58     14.09 o 
  -1   3   9        3.02        8.46      3.74 o 
   1   3   9       60.80       74.08      5.99 o 
   3   3   9       59.91       57.19      5.21 o 
  -6   4   9      352.70      351.64     10.27 o 
  -4   4   9      613.17      589.78     12.00 o 
  -2   4   9      709.16      737.57     12.92 o 
   0   4   9      141.80      160.26      8.58 o 
   2   4   9       86.41       62.26      5.20 o 
   4   4   9       12.61        7.66      3.56 o 
  -7   5   9       13.68       17.30      4.45 o 
  -5   5   9       36.98       44.96      3.83 o 
  -3   5   9      885.73      901.39     15.50 o 
  -1   5   9       46.30       40.39      4.82 o 
   1   5   9       90.12       80.07     10.80 o 
   3   5   9       54.48       60.74      5.43 o 
  -6   6   9       10.79       12.14      4.04 o 
  -4   6   9      189.19      195.85      7.40 o 
  -2   6   9        2.01        4.61      2.60 o 
   0   6   9      402.03      390.46     13.83 o 
   2   6   9      119.60       97.99      7.88 o 
   4   6   9      723.98      736.85     33.35 o 
  -7   7   9       33.93       47.56      8.49 o 
  -5   7   9        0.07        0.00      2.34 o 
  -3   7   9      845.99      827.03     16.22 o 
  -1   7   9       41.72       44.77      5.57 o 
   1   7   9       90.56       95.10      6.11 o 
   3   7   9       31.91       26.05      4.45 o 
  -6   8   9      836.47      855.06     26.17 o 
  -4   8   9       19.52       27.65      3.50 o 
  -2   8   9       71.69       79.74      5.27 o 
   0   8   9     3322.03     2990.80     65.66 o 
   2   8   9      645.38      647.70     16.65 o 
  -5   9   9        0.16        3.17      5.82 o 
  -3   9   9      821.41      837.11     16.59 o 
  -1   9   9        1.27        5.41      3.30 o 
   1   9   9       96.80       98.99      6.29 o 
   3   9   9      115.68      125.63      9.15 o 
  -6  10   9      728.44      733.02     30.17 o 
  -4  10   9       47.03       42.12      5.53 o 
  -2  10   9      353.60      370.61     16.01 o 
   0  10   9       22.59       30.24      4.82 o 
   2  10   9        9.60        6.26      4.30 o 
  -5  11   9        9.37        2.12      4.06 o 
  -3  11   9      419.22      414.69     12.12 o 
  -1  11   9        3.75        0.53      4.76 o 
   1  11   9        0.06        0.00      4.73 o 
   3  11   9       35.11       44.34      7.08 o 
  -4  12   9      155.38      145.89      8.89 o 
  -2  12   9      287.18      270.78      9.48 o 
   0  12   9      615.51      604.43     19.08 o 
   2  12   9       52.12       46.48      6.33 o 
  -5  13   9       35.32       46.15     14.81 o 
  -3  13   9      323.03      347.14     11.51 o 
  -1  13   9        1.58        0.00      3.52 o 
   1  13   9        6.77        6.35      5.29 o 
  -4  14   9      754.05      750.23     22.75 o 
  -2  14   9      368.63      386.96     15.33 o 
   0  14   9      274.17      268.62     13.23 o 
   2  14   9      162.13      153.20     13.23 o 
  -3  15   9      573.41      616.21     19.74 o 
  -1  15   9       83.62       82.53     11.64 o 
   1  15   9       46.36       57.13      9.52 o 
  -2  16   9       43.88       48.42      6.73 o 
   0  16   9       19.72       27.51      7.41 o 
  -6   0  10      162.83      175.47     10.83 o 
  -4   0  10      576.30      572.88     29.64 o 
  -2   0  10      663.63      637.30     27.52 o 
   0   0  10     4207.99     4145.18    125.32 o 
   2   0  10      170.73      146.94      9.33 o 
  -5   1  10       96.03      102.50      5.67 o 
  -3   1  10       40.24       42.44      5.23 o 
  -1   1  10      329.86      342.89     13.47 o 
   1   1  10       73.56       73.02      6.73 o 
   3   1  10       36.06       38.14      5.07 o 
  -6   2  10      159.62      152.40     10.39 o 
  -4   2  10      243.95      237.31      6.37 o 
  -2   2  10       18.98       23.05      4.49 o 
   0   2  10        2.19        0.94      3.30 o 
   2   2  10       84.62       92.16      6.29 o 
  -5   3  10       50.50       58.10      4.23 o 
  -3   3  10       99.22       82.23     11.77 o 
  -1   3  10      135.69      151.33     12.70 o 
   1   3  10      106.62      103.67     17.46 o 
   3   3  10       10.49        5.31      3.56 o 
  -6   4  10      247.87      243.85      8.03 o 
  -4   4  10       37.78       48.61      3.87 o 
  -2   4  10      552.24      532.68     32.81 o 
   0   4  10      125.13      154.60      8.98 o 
   2   4  10      204.61      217.56      8.91 o 
  -5   5  10        8.46       13.31      3.00 o 
  -3   5  10      218.28      219.51      9.09 o 
  -1   5  10      142.15      140.91     22.75 o 
   1   5  10       80.37       97.27      9.52 o 
   3   5  10       20.41       20.78      4.45 o 
  -6   6  10      228.32      187.70      9.31 o 
  -4   6  10       57.63       58.00      4.47 o 
  -2   6  10      158.61      140.16      8.58 o 
   0   6  10        0.09        0.00      3.30 o 
   2   6  10      100.81      107.46      6.66 o 
  -5   7  10       65.01       58.35      5.61 o 
  -3   7  10      104.73      104.19      6.29 o 
  -1   7  10      371.51      395.44     14.58 o 
   1   7  10       25.69       27.55      5.24 o 
   3   7  10      103.04      107.98      7.42 o 
  -6   8  10        6.38        3.01      4.82 o 
  -4   8  10       62.56       68.10      4.88 o 
  -2   8  10        1.11        4.11      3.30 o 
   0   8  10      105.78      135.04      8.58 o 
   2   8  10       33.58       53.77      5.27 o 
  -5   9  10       82.88       90.16      6.85 o 
  -3   9  10       43.16       48.18      4.89 o 
  -1   9  10       99.22      105.53      8.13 o 
   1   9  10       88.59       98.90     10.05 o 
  -4  10  10      730.06      728.82     18.25 o 
  -2  10  10      161.05      173.12     14.28 o 
   0  10  10     1192.52     1146.42     30.68 o 
   2  10  10      614.38      708.13     31.75 o 
  -5  11  10       33.02       40.98      6.33 o 
  -3  11  10       44.78       37.51      6.33 o 
  -1  11  10      224.23      252.69     11.90 o 
   1  11  10       75.86       86.04      7.83 o 
  -4  12  10       92.42      103.78     10.95 o 
  -2  12  10       68.00       75.55      7.37 o 
   0  12  10       50.07       68.77      7.08 o 
  -3  13  10       22.72       17.70      5.57 o 
  -1  13  10       83.19      108.28      8.13 o 
   1  13  10       14.69       11.64      7.41 o 
  -2  14  10      342.84      328.06     21.17 o 
   0  14  10       71.12       83.59     10.58 o 
  -6   0  11        0.05        0.00      4.06 o 
  -4   0  11      401.06      430.45     16.41 o 
  -2   0  11     1190.37     1255.00     46.60 o 
   0   0  11      450.36      447.70     23.28 o 
   2   0  11      455.12      470.97     24.34 o 
  -5   1  11        4.76        4.42      3.82 o 
  -3   1  11       41.06       46.45      6.33 o 
  -1   1  11        7.54        6.73      4.06 o 
   1   1  11      201.90      186.16     12.70 o 
  -4   2  11       69.24       71.88      8.21 o 
  -2   2  11     2014.14     2040.99     49.08 o 
   0   2  11        2.29        2.12      3.74 o 
   2   2  11      105.52       75.95     12.70 o 
  -5   3  11        0.20        2.42      2.53 o 
  -3   3  11       63.34       64.07      7.08 o 
  -1   3  11       26.95       27.25      8.99 o 
   1   3  11      164.80      153.14      9.33 o 
  -4   4  11      198.26      215.59      9.35 o 
  -2   4  11       12.89       11.11      4.49 o 
   0   4  11        0.09        0.00      2.99 o 
   2   4  11        0.23        0.00      3.74 o 
  -5   5  11        4.13        4.70      3.44 o 
  -3   5  11       12.81        4.71      6.35 o 
  -1   5  11       60.41       61.87      7.94 o 
   1   5  11      125.34      126.19     10.05 o 
  -4   6  11        7.37        6.15      3.42 o 
  -2   6  11      278.81      296.22     14.29 o 
   0   6  11      247.84      243.26     11.58 o 
  -5   7  11        7.65        6.85      5.10 o 
  -3   7  11       15.01        4.62      4.06 o 
  -1   7  11       47.33       69.37     10.58 o 
   1   7  11       97.06       93.88      8.46 o 
  -4   8  11       44.97       43.57      6.78 o 
  -2   8  11      992.79      998.57     44.47 o 
   0   8  11       38.31       33.61      5.57 o 
  -3   9  11       92.85      105.60      8.99 o 
  -1   9  11       22.28       27.33      5.82 o 
   1   9  11      242.58      275.05     13.08 o 
  -4  10  11       60.35       51.87      7.48 o 
  -2  10  11        1.34        0.00      3.74 o 
   0  10  11       48.77       51.15      6.33 o 
  -3  11  11       28.72       24.33      8.46 o 
  -1  11  11        0.14        1.85      4.76 o 
  -2  12  11      125.85      146.02     10.39 o 
  -4   0  12      236.13      274.07     19.05 o 
  -2   0  12      921.71      955.01     40.23 o 
   0   0  12      139.42      114.27     12.70 o 
  -3   1  12      123.95      127.52      9.73 o 
  -1   1  12       36.47       41.50      6.35 o 
  -4   2  12      328.38      341.40     15.71 o 
  -2   2  12       49.00       42.86      6.73 o 
   0   2  12      102.44       93.04      9.52 o 
  -3   3  12       35.93       38.68      6.73 o 
  -1   3  12       18.80       31.25      5.85 o 
  -4   4  12       14.25        7.93      5.24 o 
  -2   4  12      121.88      128.66      9.73 o 
   0   4  12      157.92      171.25     26.98 o 
  -3   5  12       47.34       58.88      7.48 o 
  -1   5  12       24.71       34.07      6.33 o 
  -2   6  12       58.29       65.28      7.48 o 
  -3   7  12      127.04      146.98     22.75 o 
  -1   7  12       42.53       53.97      7.08 o 
                                                 
